# Supplementary material for: A worldwide perspective on large carnivore attacks on humans
Source: PLoS Biol. 2023 Jan 31;21(1):e3001946. doi: 10.1371/journal.pbio.3001946 (PMC9888692; doi:10.1371/journal.pbio.3001946)
Supplement: S1 Data — (XLSX) [file pbio.3001946.s005.xlsx]

## Sheet: Sheet1
case_id	Family	species	date	year	month	approx_latitude	approx_longitude	region/administrative location	closest village/town	country	macro-area	country_income_class_WB2010	time	daytime	hum_activity	hum_activity_macro_categories	location	occupation/profession of the human	sex animal	cub presence	sex_human	age animal	age_class	hum_party_composition	conflict_end	scenario	References/information sources	Observations	Translated observations
1	Ursidae	asiatic black bear	2013-09-07	2013	9	44.138	133.863	Primorskiy krai, Chuguevskiy district, Chuguevka village, in village		Russia	Russian Federation	3		2	walking	other	urban area		1		2	subadalt	2	2	2	6	media and verified	7 сентября 2013 г. в с. Чугуевка гималайский медведь напал на пенсионерку (80 лет) и убил её. Медведь был раненым, с поврежденной головой и ранами брюшной полости, был истощен, самец молодой. Позже предположили, что медведь ранее содержался в клетке и был не диким. Женщина в 17 часов шла по поселку и присела отдохнуть. На неё бросился медведь и стал кусать в голову и спину. Медведя отогнали други…	September 7, 2013. In Chuguevka Himalayan bear attacked a pensioner (80 years old) and killed her. The bear was wounded, with a damaged head and abdominal wounds, was exhausted, a young male. It was later suggested that the bear was previously kept in the cage and was not wild. A woman walked around the village at 5 pm and sat down to rest. A bear rushed at her and began to bite in the head and b…
2	Ursidae	asiatic black bear		1999	6	44.3145	135.179	Primorskiy krai, Kavalerovskiy district, Vysokogorskaya river basin		Russia	Russian Federation	3		2	walking	other	natural habitat		2	yes	1	adult	2	2	1	1	interview with victim/witnesses	Река Высокогорская. Июнь 1999 г. Мужчина шёл по реке. В 15 м от него медвеженок второго года жизни заскочил на дерево и заревел. Выскочила медведица и бросилась. Первый раз человек увернулся от неё. Он также орал, чтобы испугать её. Затем она пошла на него пешком и подошла в упор. Он достал нож и воткнул ей в плечо. Самка укусила его за руку. В это время заорал другой медвежонок в кустах (возраст…	Vysokogorskaya River. June 1999. A man walked along the river. At 15 m from him, a bear cub of the second year of life jumped into a tree and roared. A bear jumped out and rushed. The first time a man dodged it. He also screamed to scare her. Then she went on foot and walked at point blank range. He took out a knife and stuck it in her shoulder. The female bit his hand. At this time, another bear…
3	Ursidae	asiatic black bear		2007	8	42.9393	133.9	Primorskiy krai, Lazovskiy district, near Preobrazhenie village		Russia	Russian Federation	3		2	collecting forest products	work/subsistence	natural habitat				2		2	4	1	2	interview with victim/witnesses	Гималайский медведь напал на женщину на окраине пос. Преображение. Она собирала в августе 2007 г. грибы с сыном-подростком. Женщина наступила на спящего медведя. Он завалил её и стал кусать. Сын стал бить медведя ведром и тот убежал успев ранить женщину.	Himalayan bear attacked a woman on the outskirts of the village. Transfiguration She picked mushrooms in August 2007 with her teenage son. A woman stepped on a sleeping bear. He flunked her and began to bite. The son began to beat the bear with a bucket, and he ran away having managed to injure a woman.
4	Ursidae	asiatic black bear	2015-04-07	2015	4	44.6374	133.81	Primorskiy krai, Yakovlevskiy district, near Krasnoyarovka village		Russia	Russian Federation	3		2	collecting forest products	work/subsistence	natural habitat				1		2	2	1		interview with victim/witnesses	7 апреля 2015 г. небольшой гималайский медведь напал на 38-летнего мужчину в лесу в окрестностях с. Краснояровка Яковлевского района. Медведь неожиданно выскочил из засады. Он ударил человека по голове, скальпировав голову и нанеся раны на лице. Раны жизни не грозят. Затем медведь убежал. Возможно понял, что это человек. Человек был один, собирал шишки.	On April 7, 2015, a small Himalayan bear attacked a 38-year-old man in a forest in the vicinity of Krasnoyarovka Yakovlevsky district. The bear suddenly jumped out of an ambush. He hit the man on the head, scalping his head and causing wounds on his face. Wounds do not threaten life. Then the bear ran away. Perhaps I realized that this is a man. The man was alone, collecting cones.
6	Ursidae	asiatic black bear	1999-11-28	1999	11	43.4946	131.489	Primorskiy krai, Nadezhdinskiy district, Nezhinka river basin		Russia	Russian Federation	3		2	hunting/poaching	hunting/poaching	natural habitat				1		2	2	1	6	interview with victim/witnesses	В конце ноября 1999 г. на охоте в кл. Корейском при загоне на копытных медведь бежал в сторону охотоведа. Не добегая 40-50 м остановился. Охотовед выстрелил и ранил медведя в лапу. Медведь раненный сбил охотоведа, покусал за руки и убежал.	At the end of November 1999, hunting in the cl. At a Korean pen during ungulates, a bear fled to the side of a hunter. Not reaching 40-50 m stopped. The hunter shot and wounded the bear in the paw. A wounded bear knocked down a hunter, bit his hands and fled.
7	Ursidae	asiatic black bear	2000-02-19	2000	2	43.4383	131.694	Primorskiy krai, Nadezhdinskiy district, Malaya Ananevka river basin		Russia	Russian Federation	3		2	hunting/poaching	hunting/poaching	natural habitat		2		1	adult	2	2	2	6	interview with victim/witnesses	19 февраля 2000 г. на охотник увидел гималайского медведя, который не залег в спячку и выстрелил в него. Ранил. Медведь напал и сильно подрал человека, особенно голову. Медведь ушел, когда человек был ещё жив, человек прошел несколько десятков метров, затем умер. Медведя позже отстреляли - это была беременная самка. Не залегла в берлогу, потому что было много корма и мало снега.	On February 19, 2000, a hunter saw a Himalayan bear who did not go into hibernation and shot him. Ranil. The bear attacked and strongly scuffed the man, especially the head. The bear left when the man was still alive, the man walked several tens of meters, then died. The bear was later shot - it was a pregnant female. I didn’t lie in the den, because there was a lot of food and little snow.
8	Ursidae	asiatic black bear		2002	1	46.7192	135.743	Primorskiy krai, Pozharskiy district, Bikin river basin		Russia	Russian Federation	3		2	hunting/poaching	hunting/poaching	natural habitat				1	adult	2	2	1	2	interview with victim/witnesses	В январе 2002 на Бикине (среднее течение) охотник шел по лесу и наскочил на медведя, спящего в берлоге открытого типа. Тот выскочил, набросился на охотника и стал его драть. Подоспел напарник, застрелил медведя. Охотник остался жив, сильно повреждена голова.	In January 2002, on Bikin (middle course), a hunter walked through the forest and ran into a bear sleeping in an open den. He jumped out, pounced on the hunter and began to tear him. A partner arrived in time, shot a bear. The hunter survived, his head was badly damaged.
9	Ursidae	asiatic black bear		2003	12	46.7058	135.726	Primorskiy krai, Pozharskiy district, Amba river basin		Russia	Russian Federation	3		2	hunting/poaching	hunting/poaching	natural habitat				1	adult	2	4	1	2	interview with victim/witnesses	В декабре 2003 г. на Амбе охотники пошли добыть медведя из берлоги, которое было в дупле дерева. Они думали, что вход в берлогу был сверху и подошли вплотную к дереву. Неожиданно снизу из комля выскочил медведь и бросился на одного из охотников. Охотник остался жив, но сильно пострадал. Другие охотники застрелили медведя.	In December 2003, on Amba, hunters went to get a bear from the den, which was in the hollow of a tree. They thought that the entrance to the den was on top and came close to a tree. Suddenly, a bear jumped out of the butt and rushed at one of the hunters. The hunter survived, but was badly injured. Other hunters shot the bear.
10	Ursidae	asiatic black bear		2005	8	45.0699	136.656	Primorskiy krai, Terneyskiy district, near Terney village		Russia	Russian Federation	3			collecting forest products	work/subsistence	natural habitat				1		2	2	1	3_4	interview with victim/witnesses	Человек собирал грибы и наткнулся на спящего медведя, который был на жертве - кабане. Медведь набросился на человека, немного повредил руку и голову, затем убежал.	The man was picking mushrooms and stumbled upon a sleeping bear, which was on a victim - a wild boar. The bear attacked the man, slightly injured his arm and head, then ran away.
11	Ursidae	asiatic black bear		1984	7	45.2636	136.928	Primorskiy krai, Terneyskiy district, Rybalka river basin		Russia	Russian Federation	3		2	fishing/collecting crabs		natural habitat				1		2	2	1	3_4	interview with victim/witnesses	В кл. Рыбалка (перед р. Таежной) люди были на рыбалке и выбрасывали внутренности рыб у реки. Утром туда спустился один рыбак, а там медведь. Медведь напал и стал драть человека. Прибежали другие и застрелили медведя.	In class Fishing (in front of the Taiga river) people were fishing and throwing out the entrails of fish by the river. One fisherman went down there in the morning, and there was a bear. The bear attacked and began to tear a man. Others came running and shot the bear.
12	Ursidae	asiatic black bear	1985-11-17	1985	11	44.3966	134.53	Primorskiy krai, Chuguevskiy district, Shumnaya river basin		Russia	Russian Federation	3		2	hunting/poaching	hunting/poaching	natural habitat				1	adult	2	2	1	2	interview with victim/witnesses	17 ноября 1985 г. на р. Шумной Чугуевского района днем в лесу взрослый одиночный медведь напал на мужчину 35 лет, откусил ему нос, снял скальп, вырвал губы, повредил руки, прокусил череп. Человек остался жив. Человек (лесничий) был на охоте с собакой. Он подошел близко к лежке медведя, который готовился к спячке (лежка перед берлогой) и медведь напал. Охотник не стрелял в медведя. Медведя не добы…	November 17, 1985 on the river A noisy Chuguevsky district in the afternoon in the forest, an adult single bear attacked a 35-year-old man, bit his nose, took off the scalp, pulled out his lips, injured his hands, bit his skull. The man survived. A man (a forester) was hunting with a dog. He came close to the bear’s lying, which was preparing for hibernation (lying in front of the den) and the be…
13	Ursidae	asiatic black bear	2008-05-02	2008	5	44.4092	134.539	Primorskiy krai, Chuguevskiy district, Shumnaya river basin		Russia	Russian Federation	3		2	other work activities	work/subsistence	natural habitat		2	yes	1	adult	2	4	1	1	interview with victim/witnesses	В начале мая 2008 г. на р. Шумной Чугуевского района днем четверо лесников клеймили лес. Они подошли близко к дуплу в котором были маленькие (первого года) медвежата. Подбежала медведица и стала кусать одного человека. Подбежал второй с топором и попытался бить им медведя, медведица переключилась на него, тогда подбежал третий с топором и также стал бить медведя, тот переключился на него, затем п…	In early May 2008 on the river. Noisy Chuguevsky district in the afternoon, four foresters stigmatized the forest. They came close to a hollow in which there were small (first year) cubs. A bear ran up and began to bite one person. The second one ran up with an ax and tried to beat the bear, the bear switched to him, then the third ran up with the ax and also began to beat the bear, he switched t…
14	Ursidae	asiatic black bear	1998-12-14	1998	12	44.3861	134.533	Primorskiy krai, Chuguevskiy district, Shumnaya river basin		Russia	Russian Federation	3		2	hunting/poaching	hunting/poaching	natural habitat		2		1	adult	2	2	1	2	interview with victim/witnesses	14 декабря 1998 г. на р. Шумной Чугуевского района днем в лесу на охотника напала медведица. Ранила человека (кузнеца лесхоза). Он не стрелял, был один. Медведица лежала на временной лежке перед залеганием в берлогу или это уже была постоянная наземная берлога. Когда охотник подошел близка, кинулась на него. Медведицу позже убили, она была старая со стертыми зубами.	December 14, 1998 on the river A noisy Chuguevsky district in the afternoon in the forest a bear attacked the hunter. The wound of a man (the smith of a leshoz). He did not shoot, he was alone. Ursa Major was lying on a temporary bed in front of a den or it was already a permanent land den. When the hunter came close, rushed at him. She was later killed, she was old with her teeth worn.
15	Ursidae	asiatic black bear		1996	11	44.4509	134.525	Primorskiy krai, Chuguevskiy district, Shumnaya river basin		Russia	Russian Federation	3		2	hunting/poaching	hunting/poaching	natural habitat				1	adult	2	2	1	2	interview with victim/witnesses	В ноябре 1996 г на р. Шумной Чугуевского района охотник близко подошел к спящему медведю. Тот напал и ранил человека. Охотник не стрелял.	In November 1996, on the river. The noisy Chuguevsky region the hunter came close to the sleeping bear. He attacked and wounded a man. The hunter did not shoot.
16	Ursidae	asiatic black bear	2014-04-15	2014	4	44.1002	133.571	Primorskiy krai, Chuguevskiy district, near Pshenitsyno village		Russia	Russian Federation	3		2	collecting forest products	work/subsistence	natural habitat				1		2	4	1	2	interview with victim/witnesses	В середине апреля 2014 г. два безработных человека собирали в лесу кедровый (сосновый) орех, были без оружия. Медведь спал под валежиной и когда к нему приблизились люди напал и покусал одного из них. Медведя затем не нашли.	In mid-April 2014, two unemployed people collected pine nuts (pine) in the forest, were without weapons. The bear was sleeping under a valine and when people approached it attacked and bit one of them. Then the bear was not found.
17	Ursidae	asiatic black bear		2013	9	43.7968	133.78	Primorskiy krai, Chuguevskiy district, near Verhnyaya Breevka village		Russia	Russian Federation	3		2	collecting forest products	work/subsistence	natural habitat				1		2	2	1		interview with victim/witnesses	В сентябре 2013 г. в окрестносиях Бреевки один человек собирал в зарослях шиповник. Неожиданно на него набросился медведь и ранил его.	In September 2013, in the vicinity of Breevka, one person collected rose hips in the thicket. Suddenly, a bear attacked him and wounded him.
18	Ursidae	asiatic black bear		2012	3	46.1552	134.983	Primorskiy krai, Krasnoarmeyskiy district, Marevka river basin		Russia	Russian Federation	3		2	other work activities	work/subsistence	natural habitat				1		2	2	1	2	interview with victim/witnesses	В марте 2012 г. в верховьях р. Маревка лесники отводили лесосеку, клеймили деревья. Один лесник отошел от других, подошел к дереву, стал по нему стучать топором, оттуда выскочил медведь, где у него была берлога, покусал лесника и убежал.	In March 2012, in the upper river. Marevka foresters assigned a cutting area, branded trees. One forester walked away from the others, went to a tree, began to knock on it with an ax, a bear jumped out from there, where he had a lair, bit a forester and ran away.
19	Ursidae	asiatic black bear		2008	8	45.7896	134.749	Primorskiy krai, Krasnoarmeyskiy district, Naumovka river basin		Russia	Russian Federation	3		2	collecting forest products	work/subsistence	natural habitat		2	yes	1	adult	2	2	1	1	interview with victim/witnesses	В августе 2008 г. в р. Наумовка (Красноармейский район) в лесу один человек собирал грибы. Неожиданно наткнулся на медведицу с медвежатами первого года. Медведица немного покусала его у ушла с медвежатами.	In August 2008 in the river. Naumovka (Krasnoarmeysky district) in the forest, one person was picking mushrooms. Suddenly I came across a bear with cubs of the first year. Ursa bit her bit and left with cubs.
20	Ursidae	asiatic black bear	2015-01-31	2015	1	43.6546	131.637	Primorskiy krai, Ussuriyskiy district, Borisovka river basin		Russia	Russian Federation	3		2	other work activities	work/subsistence	natural habitat		2	yes	1	adult	2	2	1	2	interview with victim/witnesses	В среднем течение Борисовки (водораздел Борисовки и Сухого (8 км от устья Сухого) днем по лесу шел охотник (без оружия), который делал учет копытных. Он наступил на берлогу медведя, которая была в камнях. Из берлоги выскочила медведица, напала на него, покусала и убежала. В берлоги остались два новорожденных медвеженка, которые потом замерзли. Человека потом вывели оттуда, он выжил. Медведица в б…	In the middle course of Borisovka (the Borisovka and Sukhoi watershed (8 km from the Sukhoi mouth), a hunter (without weapons) walked through the woods during the day and kept an account of ungulates. He stepped on a bear’s den, which was in stones. A bear jumped out of the den and attacked him , bit and ran away. Two newborn cubs remained in the den, which then froze. Then the man was taken out …
21	Ursidae	asiatic black bear		2003	11	45.3427	133.702	Primorskiy krai, Lesozavodskiy district, Malaya Kabarga river basin		Russia	Russian Federation	3		2	hunting/poaching	hunting/poaching	natural habitat		1		1	adult	2	2	1	6	interview with victim/witnesses	Охотник шел с собакой по лесу. Медведь лежал. Собака подняла медведя, медведь погнался за собакой. Охотник выстрелил в медведя, ранил его. Медведь напал на охотника и ранил его, затем сам бросил его.	The hunter walked with the dog through the forest. The bear was lying. The dog raised the bear, the bear chased the dog. The hunter shot a bear, wounded him. The bear attacked the hunter and wounded him, then he himself threw it.
22	Ursidae	asiatic black bear		2002	9	45.6804	133.704	Primorskiy krai, Lesozavodskiy district		Russia	Russian Federation	3		2	other work activities	work/subsistence	natural habitat				1		2	4	1	8	interview with victim/witnesses	Два лесника шли по лесу с собакой, отводили лесосеку. Медведь поднял медведя. Медведь побежал за собакой, а собака бросилась к человеку. Медведь напал на человека, ранил его, второй лесник закричал и медведь бросил человека.	Two foresters walked through the forest with a dog, took the cutting area. The bear raised the bear. The bear ran after the dog, and the dog rushed to the man. The bear attacked the man, injured him, the second forester screamed and the bear threw the man.
23	Ursidae	asiatic black bear		2015	8	43.2224	133.891	Primorskiy krai, Lazovskiy district		Russia	Russian Federation	3		2	collecting forest products	work/subsistence	natural habitat				1		2	4	2		interview with victim/witnesses	Медведь напал на двух сборщиков жень-шеня. Подробности не известны. Один человек умер, другой получил тяжелые ранения	The bear attacked two ginseng pickers. Details are not known. One person died, another seriously injured
24	Ursidae	asiatic black bear		1985	12	46.1393	134.759	Primorskiy krai, Krasnoarmeyskiy district, near Izmailikha village		Russia	Russian Federation	3		2	other work activities	work/subsistence	natural habitat				1		2	4	1	2	interview with victim/witnesses	Лесорубы разбудили в берлоге (дупло дерева) медведя, когда пилили лес. Медведь бросился на одного лесника, затем на второго, который ему пытался помочь. Обоих покусал. Затем подбежали другие лесорубы и прогнали медведя.	Lumberjacks woke a bear in a den (tree hollow) when they sawed a forest. The bear rushed at one forester, then at the second, who was trying to help him. I bit both. Then other lumberjacks ran up and drove off the bear.
25	Ursidae	asiatic black bear		1992		45.0365	136.621	Primorskiy krai, Terneyskiy district, near Terney village		Russia	Russian Federation	3		2	hunting/poaching	hunting/poaching	natural habitat				1		2	2	1	6	interview with victim/witnesses	Подросток увидел в лесу медведя и выстрелил в него из ружья дробью, ранил его. Медведь бросился на человека и покусал его. Подростка спасла от медведя собака, которая отвлекла медведя.	The teenager saw a bear in the forest and shot him with a shot at a shotgun, injuring him. The bear rushed at the man and bit him. The teenager was saved from the bear by a dog that distracted the bear.
26	Ursidae	asiatic black bear		2015	9	44.1229	133.271	Primorskiy krai, near Arsenev town		Russia	Russian Federation	3		2	collecting forest products	work/subsistence	natural habitat				1		2	4	1	2	interview with victim/witnesses	В окрестностях Арсеньева (турбаза Бодрость) мужчина собирал грибы. Близко столкнулся с медведем. Медведь напал на него и сильно ранил. Несколько раз медведь бросал человека, но затем вновь набрасывался. Затем оставил. Человек попал в больницу в тяжелом состоянии.	In the vicinity of Arsenyev (Bodrost camp site), a man was picking mushrooms. Close encounter with a bear. The bear attacked him and severely wounded. Several times the bear threw a man, but then again attacked. Then left. The man was hospitalized in serious condition.
27	Ursidae	asiatic black bear		2015	8	46.4342	134.293	Primorskiy krai, near Luchegorsk village		Russia	Russian Federation	3		2	walking		urban area				1	subadalt	2	4	1		interview with victim/witnesses	В поселке Лучегорск рядом с пятиэтажным домом бежал медведь. Он подбежал к мужчине, бросился на него, завалил и покусал руку. Подъезжала машина, которая сигналила и отогнала медведя. Медведь убежал.	In the village of Luchegorsk, near the five-story building, a bear fled. He ran to the man, rushed at him, heaped up and bit his hand. A car drove up, which honked and drove off the bear. The bear ran away.
28	Ursidae	asiatic black bear		1983	2	47.3572	135.8	Khabarovskiy krai, district imeni Lazo, Dalmi river basin		Russia	Russian Federation	3		2	hunting/poaching	hunting/poaching	natural habitat		2	yes	1	adult	2	4	1	10_12	interview with victim/witnesses	Спровоцировал охотник. Бросил заженный факел в дупло. Выскочил медвеженок (не сеголеток). Затем выскочила медведица.Медвежонок убежал. Самка увидела человека на соседнем дереве. Спрыгнула вниз и заскочила на соседнее дерево где сидел человек. Прокусила сопог и ногу. Потом убежала. Стрелял второй когда тянула за сопог, но промазал.	The hunter provoked. Threw a lit torch into the hollow. A bear cub jumped out (not yearlings). Then a bear jumped out. The little bear ran away. The female saw a man in a nearby tree. She jumped down and jumped onto a nearby tree where a man was sitting. She bent her sopog and leg. Then she ran away. I shot the second when I pulled the sopog, but missed.
29	Ursidae	asiatic black bear		1992	2	46.9956	135.958	Khabarovskiy krai, district imeni Lazo, Katen river basin		Russia	Russian Federation	3		2	hunting/poaching	hunting/poaching	natural habitat				1	adult	2	4	1	6	interview with victim/witnesses	Охотник увидел берлогу на земле, сунул палку. Медведь выскочил. Охотник начал стрелять но споткнулся, упал на спину, медведь прокусил в нескольких местах ноги, и ударил по лицу, изуродоввав его. Медведь погиб, был ранен когда нападал.	The hunter saw a den on the ground, put a stick. The bear jumped out. The hunter began to shoot but stumbled, fell on his back, the bear bit his legs in several places, and hit him in the face, mutilating him. The bear died, was wounded when attacked.
30	Ursidae	asiatic black bear		1986	1	46.9641	135.901	Khabarovskiy krai, district imeni Lazo, Katen river basin		Russia	Russian Federation	3		2	hunting/poaching	hunting/poaching	natural habitat				1	adult	2	4	1		interview with victim/witnesses	Шел по лесу на охоте. Навстречу шел медведь. Бросился на охотника, тот стал стрелять в него. Медведь успел подрать охотника прежде, чем умер.	Walked through the woods on a hunt. A bear was walking towards. He rushed at the hunter, he began to shoot him. The bear managed to pick up the hunter before he died.
31	Ursidae	asiatic black bear	2018-09-28	2018	9	44.0498	133.954	Primorskiy krai, Chuguevskiy district, Ussuri river basin		Russia	Russian Federation	3		2	collecting forest products	work/subsistence	natural habitat				1	adult	2	4	1		interview with victim/witnesses	Два взрослых мужчины собирали в лесу шишки кедрового ореха. Услышали сопение медведя. Стали пятиться и кричать на него. Медведь выскочил и напал на одного. Повредил ему голову и руку. Мужчина ударил медведя ножом и тот убежал. Второй мужчина в это время отбежал.	Two adult men collected pine cones in the forest. We heard the sniffing of a bear. They began to back away and shout at him. The bear jumped out and attacked one. He hurt his head and arm. The man stabbed the bear with a knife and he ran away. The second man ran back at this time.
32	Ursidae	asiatic black bear	2006-05-12	2006	5	35.8642	139.038	Okutama Mts., Tokyo		Japan	Japan	4	12:00:00	2	other	other	natural habitat				1		2	2	1	3_4	official reports
33	Ursidae	asiatic black bear	2002-06-05	2002	6	35.8179	139.047	Okutama Mts., Tokyo		Japan	Japan	4	12:00:00	2	sport activities/hiking	recreational activities	natural habitat				1		2	2	1	2	official reports
34	Ursidae	asiatic black bear	2005-08-14	2005	8	35.8009	138.954	Okutama Mts., Tokyo		Japan	Japan	4	12:00:00	2	sport activities/hiking	recreational activities	natural habitat				1		2	2	1	2	official reports
35	Ursidae	asiatic black bear	2010-09-09	2010	9	35.7881	139.001	Okutama Mts., Tokyo		Japan	Japan	4	09:00:00	2	other work activities	work/subsistence	natural habitat		2	yes	2	adult	2	4	1	1	official reports
36	Ursidae	asiatic black bear	2005-06-23	2005	6	35.8411	139.009	Okutama Mts., Tokyo		Japan	Japan	4	12:00:00	2	sport activities/hiking	recreational activities	natural habitat				1		2	4	1	2	official reports
37	Ursidae	asiatic black bear	1998-06-05	1998	6	35.7952	139.056	Okutama Mts., Tokyo		Japan	Japan	4	07:00:00	2	other work activities	work/subsistence			2	yes	1	adult	2	2	1	1	official reports
38	Ursidae	asiatic black bear	1998-05-18	1998	5	35.7357	138.853	Okutama Mts., Tokyo		Japan	Japan	4	14:30:00	2	collecting forest products	work/subsistence	natural habitat		2	yes	1	adult	2	2	1	1	official reports
39	Ursidae	asiatic black bear	1995-08-02	1995	8	35.8201	139.041	Okutama Mts., Tokyo		Japan	Japan	4	10:45:00	2	sport activities/hiking	recreational activities	natural habitat		2	yes	1	adult	2	2	1	1	official reports
40	Ursidae	asiatic black bear	1995-06-27	1995	6	35.8002	139.078	Okutama Mts., Tokyo		Japan	Japan	4	18:30:00	2	walking	other					1		2	2	1	2	official reports
41	Ursidae	asiatic black bear	1993-09-19	1993	9	35.795	139.045	Okutama Mts., Tokyo		Japan	Japan	4	09:00:00	2	fishing/collecting crabs		natural habitat				1		2	4	1	2	official reports
42	Ursidae	asiatic black bear	1993-07-11	1993	7	35.791	138.885	Okutama Mts., Tokyo		Japan	Japan	4	09:00:00	2	fishing/collecting crabs		natural habitat				1		2	2	1	2	official reports
43	Ursidae	asiatic black bear	2016-05-20	2016	5	40.3874	140.939	Akita Prefecture		Japan	Japan	4	12:00:00	2	collecting forest products	work/subsistence	natural habitat				1		2	2	2		official reports
44	Ursidae	asiatic black bear	2016-05-22	2016	5	40.3858	140.952	Akita Prefecture		Japan	Japan	4	07:30:00	2	collecting forest products	work/subsistence	natural habitat				1		2	4	2	5	official reports
45	Ursidae	asiatic black bear	2016-05-25	2016	5	40.3953	140.97	Akita Prefecture		Japan	Japan	4	12:00:00	2	collecting forest products	work/subsistence	natural habitat				1		2	2	2	5	official reports
46	Ursidae	asiatic black bear	2016-06-07	2016	6	40.4054	140.968	Akita Prefecture		Japan	Japan	4	12:00:00	2	collecting forest products	work/subsistence	natural habitat		2		2	adult	2	2	2	5	official reports
47	Ursidae	asiatic black bear	2017-05-27	2017	5	39.9745	140.734			Japan	Japan	4	12:00:00	2	collecting forest products	work/subsistence	natural habitat				2		2	2	2		official reports
48	Ursidae	asiatic black bear	2018-06-23	2018	6	39.9625	140.709			Japan	Japan	4	12:00:00	2	collecting forest products	work/subsistence	natural habitat				1		2	2	2		official reports
49	Ursidae	asiatic black bear		1998	7	28.683	82.866	Dhorpatan Hunting Reserve		Nepal	India	1		2	collecting forest products	work/subsistence	natural habitat				1	adult	2	4	1	2	media and verified
50	Ursidae	asiatic black bear		1998	9	28.683	82.866	Dhorpatan Hunting Reserve		Nepal	India	1		2	livestock grazing	work/subsistence					1	adult	2	2	1	2	media and verified
51	Ursidae	asiatic black bear		2001	10	28.683	82.866	Dhorpatan Hunting Reserve		Nepal	India	1		2	walking	other	natural habitat				1	adult	2	4	1	2	media and verified
52	Ursidae	asiatic black bear		2003	8	28.683	82.866	Dhorpatan Hunting Reserve		Nepal	India	1		2	collecting forest products	work/subsistence	natural habitat				1	adult	2	2	1	2	media and verified
53	Ursidae	asiatic black bear		2005	8	28.5298	84.79	Chumnumbri Rural Municipality		Nepal	India	1		2	farming	work/subsistence	agricoltural field				1	adult	2	2	1	10_12	media and verified
54	Ursidae	asiatic black bear		2005	9	28.4985	84.6687	Chumnumbri Rural Municipality		Nepal	India	1		2	farming	work/subsistence	agricoltural field				1	adult	2	2	1	10_12	media and verified
55	Ursidae	asiatic black bear		2006	7	28.683	82.866	Dhorpatan Hunting Reserve		Nepal	India	1		2	livestock grazing	work/subsistence					2	adult	2	2	2	2	media and verified
56	Ursidae	asiatic black bear		2007	10	28.683	82.866	Dhorpatan Hunting Reserve		Nepal	India	1		2	livestock grazing	work/subsistence					1	adult	2	2	1	2	media and verified
57	Ursidae	asiatic black bear		2008	8	28.4866	83.6101	Annapurna Rural Municipality, Nepal		Nepal	India	1	12:00:00	2	walking	other	natural habitat				1	adult	2	2	1	2	media and verified
58	Ursidae	asiatic black bear		2008	8	28.4985	84.6687	Chumnumbri Rural Municipality		Nepal	India	1		2	walking	other	natural habitat				1	adult	2	2	1	2	media and verified
59	Ursidae	asiatic black bear		2009	8	28.6846	84.686	Chumnumbri Rural Municipality		Nepal	India	1		2	walking	other	natural habitat				1	adult	2	2	1	2	media and verified
60	Ursidae	asiatic black bear	2010-09-09	2010	9	28.4866	83.6101	Annapurna Rural Municipality, Nepal		Nepal	India	1	12:00:00	2	walking	other	natural habitat				1	adult	2	2	1	2	media and verified
61	Ursidae	asiatic black bear		2011	8	28.4866	83.6101	Annapurna Rural Municipality, Nepal		Nepal	India	1	12:00:00	2	walking	other	natural habitat				1	adult	2	2	1	2	media and verified
62	Ursidae	asiatic black bear		2011	8	28.4866	83.6101	Annapurna Rural Municipality, Nepal		Nepal	India	1	12:00:00	2	walking	other	natural habitat				1	adult	1	1	1	2	media and verified
63	Ursidae	asiatic black bear		2011	8	28.5236	84.686	Chumnumbri Rural Municipality		Nepal	India	1		2	walking	other	natural habitat				1	adult	2	2	1	2	media and verified
64	Ursidae	asiatic black bear		2011	10	28.422	84.8448	Chumnumbri Rural Municipality		Nepal	India	1		2	collecting forest products	work/subsistence	natural habitat				1	adult	2	2	1	2	media and verified
65	Ursidae	asiatic black bear	2011-12-30	2011	12	28.4384	84.0968	Madi Rural Municipality, Kaski		Nepal	India	1	12:00:00	2	livestock grazing	work/subsistence					1	adult	2	2	1	2	media and verified
66	Ursidae	asiatic black bear	2012-07-12	2012	7	28.4384	84.0968	Madi Rural Municipality, kaski		Nepal	India	1	12:00:00	2	livestock grazing	work/subsistence					1	adult	1	1	1	2	media and verified
67	Ursidae	asiatic black bear	2017-09-08	2017	9	28.286	84.1025	Madi Rural Municipality, Kaski		Nepal	India	1	12:00:00	2	farming	work/subsistence	agricoltural field				1	adult	2	2	1	2	media and verified
68	Ursidae	asiatic black bear	2017-09-26	2017	9	28.286	84.1025	Madi Rural Municipality, Kaski		Nepal	India	1	12:00:00	2	collecting forest products	work/subsistence	natural habitat				1	adult	2	4	1	2	media and verified
69	Ursidae	asiatic black bear	2017-09-26	2017	9	28.286	84.1025	Madi Rural Municipality, Kaski		Nepal	India	1	12:00:00	2	collecting forest products	work/subsistence	natural habitat				1	adult	2	4	1	2	media and verified	outside her home
70	Ursidae	asiatic black bear		1985						Japan	Japan	4													2		media and verified	no, info extracted from website
71	Ursidae	asiatic black bear		2001		43.252	142.6	southern Hokkaido		Japan	Japan	4									1		2		2		media and verified	no, info extracted from website
72	Ursidae	asiatic black bear		2001	9	39.3902	141.096	Hanamaki, Iwate Prefecture		Japan	Japan	4	06:00:00	1	farming	work/subsistence	at/outside home/yard/garden				2		2		1		media and verified	no, info extracted from website
73	Ursidae	asiatic black bear		2001	9	39.3902	141.096	Hanamaki, Iwate Prefecture		Japan	Japan	4	06:00:00	1							2		2		1		media and verified	no, info extracted from website
74	Ursidae	asiatic black bear		2001	9	39.3902	141.096	Hanamaki, Iwate Prefecture		Japan	Japan	4									2		2		1		media and verified	no, info extracted from website
75	Ursidae	asiatic black bear		2001	9	39.3902	141.096	Hanamaki, Iwate Prefecture		Japan	Japan	4		2							1		2		1		media and verified	no, info extracted from website
76	Ursidae	asiatic black bear		2003		34.6971	133.904	Okayama		Japan	Japan	4									1		2		1		media and verified	no, info extracted from website
77	Ursidae	asiatic black bear		2004						Japan	Japan	4													2		media and verified	no, info extracted from website
78	Ursidae	asiatic black bear		2004	6	36.8047	139.427	Nikko National Park		Japan	Japan	4			sport activities/hiking	recreational activities	natural habitat						2		1		media and verified	no, info extracted from website
79	Ursidae	asiatic black bear		2004	6	36.8047	139.427	Ozegahara marsh, Nikko National Park		Japan	Japan	4			walking						1		2		1		media and verified	no, info extracted from website
80	Ursidae	asiatic black bear		2004	6	36.8047	139.427	Ozegahara marsh, Nikko National Park		Japan	Japan	4			walking						1		2		1		media and verified	no, info extracted from website
81	Ursidae	asiatic black bear		2004	6	36.6135	137.241	Toyama		Japan	Japan	4											1		1		media and verified	no, info extracted from website
82	Ursidae	asiatic black bear		2004	6	36.6135	137.241	Toyama		Japan	Japan	4											1		1		media and verified	no, info extracted from website
83	Ursidae	asiatic black bear		2004	6	39.5401	141.491	Iwate Prefecture		Japan	Japan	4											2		1		media and verified	no, info extracted from website
84	Ursidae	asiatic black bear		2004	6	39.5401	141.491	Iwate Prefecture		Japan	Japan	4											2		1		media and verified	no, info extracted from website
85	Ursidae	asiatic black bear		2004	6	39.5401	141.491	Iwate Prefecture		Japan	Japan	4											2		1		media and verified	no, info extracted from website
86	Ursidae	asiatic black bear		2004	7	39.7663	140.329	Akita Prefecture		Japan	Japan	4			farming	work/subsistence	agricoltural field				2		2		1		media and verified	no, info extracted from website
87	Ursidae	asiatic black bear		2004	10	35.1473	134.818	Hyogo		Japan	Japan	4			farming	work/subsistence	agricoltural field				2		2		1		media and verified	no, info extracted from website
88	Ursidae	asiatic black bear		2004	10	34.4533	132.436	Hiroshima		Japan	Japan	4											2		1		media and verified	no, info extracted from website
89	Ursidae	asiatic black bear		2004	10	36.6135	137.241	Toyama		Japan	Japan	4			walking						2		2		1		media and verified	no, info extracted from website
90	Ursidae	asiatic black bear	2004-10-11	2004	10	36.6135	137.241	Toyama		Japan	Japan	4			farming	work/subsistence	agricoltural field				2		2		1		media and verified	no, info extracted from website
91	Ursidae	asiatic black bear		2004	10	36.6135	137.241	Toyama		Japan	Japan	4			various activities at/outside home/yard	other	at/outside home/yard/garden				1		2		1		media and verified	no, info extracted from website
92	Ursidae	asiatic black bear		2004						Japan	Japan	4			collecting forest products	work/subsistence	natural habitat				1		2		1		media and verified	no, info extracted from website
93	Ursidae	asiatic black bear		2004						Japan	Japan	4			farming	work/subsistence	agricoltural field				1		2		1		media and verified	no, info extracted from website
94	Ursidae	asiatic black bear		2004						Japan	Japan	4									2		2		1		media and verified	no, info extracted from website
95	Ursidae	asiatic black bear		2006	9	36.285	137.968	Otrimura, Nagano Prefecture		Japan	Japan	4			walking	work/subsistence	natural habitat				1		2		1		media and verified	no, info extracted from website
96	Ursidae	asiatic black bear		2006	10	36.6135	137.241	Toyama		Japan	Japan	4									1		2		2		media and verified	no, info extracted from website
97	Ursidae	asiatic black bear		2008	11	36.3516	138.589	Karuizawamachi, Nagano Prefecture		Japan	Japan	4									2		2		1		media and verified	no, info extracted from website
98	Ursidae	asiatic black bear		2009	9	36.1418	137.25	Takayama, Gifu Prefecture		Japan	Japan	4			other	work/subsistence	urban area						2		1		media and verified	no, info extracted from website
99	Ursidae	asiatic black bear		2010		43.252	142.6	Hokkaido		Japan	Japan	4													2		media and verified	no, info extracted from website
100	Ursidae	asiatic black bear		2010		43.252	142.6	Hokkaido		Japan	Japan	4													2		media and verified	no, info extracted from website
101	Ursidae	asiatic black bear		2010		37.3939	140.249	Fukushima Prefecture		Japan	Japan	4													2		media and verified	no, info extracted from website
102	Ursidae	asiatic black bear		2010		35.4065	133.815	Tottori Prefecture		Japan	Japan	4													2		media and verified	no, info extracted from website
103	Ursidae	asiatic black bear		2010	10	40.2157	140.369	Kitaakita, Akita Prefecture		Japan	Japan	4			collecting forest products	work/subsistence	natural habitat				1		2		1		media and verified	no, info extracted from website
104	Ursidae	asiatic black bear		2013	4	42.4112	142.595	Hokkaido's Shinhidaka		Japan	Japan	4	10:00:00	2	collecting forest products	work/subsistence	natural habitat				1		2	4	1		media and verified
105	Ursidae	asiatic black bear	2014-08-14	2014	8	36.8432	139.001	Gunma Prefecture, Minakami district		Japan	Japan	4			sport activities/hiking	recreational activities	natural habitat				1		2		1		media and verified
106	Ursidae	asiatic black bear		2014	6				550 kilometres (340 miles) north of Tokyo	Japan	Japan	4		2	walking						1		1	3	1		media and verified
107	Ursidae	asiatic black bear		2016	9	36.8432	139.001	Gunma Prefecture		Japan	Japan	4	13:45:00	2	fishing/collecting crabs		natural habitat				1		2		1		media and verified	no, info extracted from website
108	Ursidae	asiatic black bear		2016	9	37.3939	140.249	Fukushima Prefecture		Japan	Japan	4									1		2		1		media and verified	no, info extracted from website
109	Ursidae	asiatic black bear		2016	9	37.3939	140.249	Fukushima Prefecture		Japan	Japan	4									2		2		1		media and verified	no, info extracted from website
110	Ursidae	asiatic black bear		2013-2015	5	37.4665	139.938	Aizu area, Fukushima prefecture		Japan	Japan	4	09:00:00	2	collecting forest products	work/subsistence	natural habitat				2		2	4	1		Prompt Procedures Have a Great Impact on the Consequences of Asiatic Black Bear Mauling. Akiyama et al. 2017	no, info extracted from paper
111	Ursidae	asiatic black bear		2013-2015	5	37.4665	139.938	Aizu area, Fukushima prefecture		Japan	Japan	4	07:00:00	1	collecting forest products	work/subsistence	natural habitat				1		2		1		Prompt Procedures Have a Great Impact on the Consequences of Asiatic Black Bear Mauling. Akiyama et al. 2018	no, info extracted from paper
112	Ursidae	asiatic black bear		2013-2015	8	37.4665	139.938	Aizu area, Fukushima prefecture		Japan	Japan	4	08:00:00	2	farming	work/subsistence	agricoltural field				1		2		1		Prompt Procedures Have a Great Impact on the Consequences of Asiatic Black Bear Mauling. Akiyama et al. 2019	no, info extracted from paper
113	Ursidae	asiatic black bear		2013-2015	9	37.4665	139.938	Aizu area, Fukushima prefecture		Japan	Japan	4	14:00:00	2	collecting forest products	work/subsistence	natural habitat				1		2	4	1		Prompt Procedures Have a Great Impact on the Consequences of Asiatic Black Bear Mauling. Akiyama et al. 2020	no, info extracted from paper
114	Ursidae	asiatic black bear		2013-2015	5	37.4665	139.938	Aizu area, Fukushima prefecture		Japan	Japan	4	13:00:00	2	other	other	natural habitat				1		2		1		Prompt Procedures Have a Great Impact on the Consequences of Asiatic Black Bear Mauling. Akiyama et al. 2021	no, info extracted from paper
115	Ursidae	asiatic black bear		2013-2015	7	37.4665	139.938	Aizu area, Fukushima prefecture		Japan	Japan	4	06:00:00	1			urban area				1		2		1		Prompt Procedures Have a Great Impact on the Consequences of Asiatic Black Bear Mauling. Akiyama et al. 2022	no, info extracted from paper
116	Ursidae	asiatic black bear		2013-2015	7	37.4665	139.938	Aizu area, Fukushima prefecture		Japan	Japan	4	06:00:00	1			urban area				2		2		1		Prompt Procedures Have a Great Impact on the Consequences of Asiatic Black Bear Mauling. Akiyama et al. 2023	no, info extracted from paper
117	Ursidae	asiatic black bear		2013-2015	7	37.4665	139.938	Aizu area, Fukushima prefecture		Japan	Japan	4	06:00:00	1			urban area				2		2		1		Prompt Procedures Have a Great Impact on the Consequences of Asiatic Black Bear Mauling. Akiyama et al. 2024	no, info extracted from paper
118	Ursidae	asiatic black bear		2013-2015	12	37.4665	139.938	Aizu area, Fukushima prefecture		Japan	Japan	4	12:00:00	2	hunting/poaching	hunting/poaching	natural habitat				1		2		1		Prompt Procedures Have a Great Impact on the Consequences of Asiatic Black Bear Mauling. Akiyama et al. 2025	no, info extracted from paper
119	Ursidae	asiatic black bear		2013-2015	5	37.4665	139.938	Aizu area, Fukushima prefecture		Japan	Japan	4	09:00:00	2	other	other	natural habitat				1		2		1		Prompt Procedures Have a Great Impact on the Consequences of Asiatic Black Bear Mauling. Akiyama et al. 2026	no, info extracted from paper
120	Ursidae	asiatic black bear		2013-2015	8	37.4665	139.938	Aizu area, Fukushima prefecture		Japan	Japan	4	06:00:00	1	other	other	natural habitat				1		2		1		Prompt Procedures Have a Great Impact on the Consequences of Asiatic Black Bear Mauling. Akiyama et al. 2027	no, info extracted from paper
121	Ursidae	asiatic black bear		2013-2015	8	37.4665	139.938	Aizu area, Fukushima prefecture		Japan	Japan	4	01:00:00	3			urban area				1		2		1		Prompt Procedures Have a Great Impact on the Consequences of Asiatic Black Bear Mauling. Akiyama et al. 2028	no, info extracted from paper
122	Ursidae	asiatic black bear		2013-2015	7	37.4665	139.938	Aizu area, Fukushima prefecture		Japan	Japan	4	05:00:00	3	farming	work/subsistence	agricoltural field				1		2		1		Prompt Procedures Have a Great Impact on the Consequences of Asiatic Black Bear Mauling. Akiyama et al. 2029	no, info extracted from paper
123	Ursidae	asiatic black bear		2013-2015	5	37.4665	139.938	Aizu area, Fukushima prefecture		Japan	Japan	4	07:00:00	1	other	other	natural habitat				1		2		1		Prompt Procedures Have a Great Impact on the Consequences of Asiatic Black Bear Mauling. Akiyama et al. 2030	no, info extracted from paper
124	Ursidae	asiatic black bear		1987	8	34.1079	74.8139	Kashmir valley		India	India	2	16:00:00	2	farming	work/subsistence	agricoltural field		2	yes	1	adult	2	2	1		Attacks on humans by leopards and Asiatic black bear in the Kashmir valley - Analysis of case studies and spatial patterns of elevated conflict. Wildife Trust of India 2008	no, info extracted from paper
125	Ursidae	asiatic black bear		1990	11	34.1079	74.8139	Kashmir valley	Kashmir	India	India	2			collecting forest products	work/subsistence	natural habitat				1		2		1		Attacks on humans by leopards and Asiatic black bear in the Kashmir valley - Analysis of case studies and spatial patterns of elevated conflict. Wildife Trust of India 2008;Incidence and pattern of bear maul injuries in Kashmir. Altaf Rasool et al 2010; Increasing incidence of injuries and fatalities inflicted by wild animals in Kashmir. Nabi et al. 2009; Injuries from bear (Ursus thibetanus) att…	no, info extracted from paper
126	Ursidae	asiatic black bear		1992	8	34.1079	74.8139	Kashmir valley	Kashmir	India	India	2	10:00:00	2	collecting forest products	work/subsistence	natural habitat				1		2	4	1	2	Attacks on humans by leopards and Asiatic black bear in the Kashmir valley - Analysis of case studies and spatial patterns of elevated conflict. Wildife Trust of India 2008;Incidence and pattern of bear maul injuries in Kashmir. Altaf Rasool et al 2010; Increasing incidence of injuries and fatalities inflicted by wild animals in Kashmir. Nabi et al. 2009; Injuries from bear (Ursus thibetanus) att…	no, info extracted from paper
127	Ursidae	asiatic black bear		1994	10	34.1079	74.8139	Kashmir valley	Kashmir	India	India	2	12:30:00	2	farming	work/subsistence	agricoltural field				1		2		1	3_4	Attacks on humans by leopards and Asiatic black bear in the Kashmir valley - Analysis of case studies and spatial patterns of elevated conflict. Wildife Trust of India 2008;Incidence and pattern of bear maul injuries in Kashmir. Altaf Rasool et al 2010; Increasing incidence of injuries and fatalities inflicted by wild animals in Kashmir. Nabi et al. 2009; Injuries from bear (Ursus thibetanus) att…	no, info extracted from paper
128	Ursidae	asiatic black bear		1996	8	34.1079	74.8139	Kashmir valley	Kashmir	India	India	2	12:00:00	2	walking	work/subsistence	natural habitat				2		2		2		Attacks on humans by leopards and Asiatic black bear in the Kashmir valley - Analysis of case studies and spatial patterns of elevated conflict. Wildife Trust of India 2008;Incidence and pattern of bear maul injuries in Kashmir. Altaf Rasool et al 2010; Increasing incidence of injuries and fatalities inflicted by wild animals in Kashmir. Nabi et al. 2009; Injuries from bear (Ursus thibetanus) att…	no, info extracted from paper
129	Ursidae	asiatic black bear		1997	8	34.1079	74.8139	Kashmir valley	Kashmir	India	India	2	15:00:00	2	walking		urban area				1		2		1		Attacks on humans by leopards and Asiatic black bear in the Kashmir valley - Analysis of case studies and spatial patterns of elevated conflict. Wildife Trust of India 2008;Incidence and pattern of bear maul injuries in Kashmir. Altaf Rasool et al 2010; Increasing incidence of injuries and fatalities inflicted by wild animals in Kashmir. Nabi et al. 2009; Injuries from bear (Ursus thibetanus) att…	no, info extracted from paper
130	Ursidae	asiatic black bear	1997-10-04	1997	10	34.1079	74.8139	Kashmir valley	Kashmir	India	India	2	10:00:00	2	farming	work/subsistence	at/outside home/yard/garden				2		2		1		Attacks on humans by leopards and Asiatic black bear in the Kashmir valley - Analysis of case studies and spatial patterns of elevated conflict. Wildife Trust of India 2008;Incidence and pattern of bear maul injuries in Kashmir. Altaf Rasool et al 2010; Increasing incidence of injuries and fatalities inflicted by wild animals in Kashmir. Nabi et al. 2009; Injuries from bear (Ursus thibetanus) att…	no, info extracted from paper
131	Ursidae	asiatic black bear	1999-08-15	1999	8	34.1079	74.8139	Kashmir valley	Kashmir	India	India	2	08:55:00	2							2		1		1	2	Attacks on humans by leopards and Asiatic black bear in the Kashmir valley - Analysis of case studies and spatial patterns of elevated conflict. Wildife Trust of India 2008;Incidence and pattern of bear maul injuries in Kashmir. Altaf Rasool et al 2010; Increasing incidence of injuries and fatalities inflicted by wild animals in Kashmir. Nabi et al. 2009; Injuries from bear (Ursus thibetanus) att…	no, info extracted from paper
132	Ursidae	asiatic black bear	1999-08-15	1999	8	34.1079	74.8139	Kashmir valley	Kashmir	India	India	2	08:50:00	2							1		2		1		Attacks on humans by leopards and Asiatic black bear in the Kashmir valley - Analysis of case studies and spatial patterns of elevated conflict. Wildife Trust of India 2008;Incidence and pattern of bear maul injuries in Kashmir. Altaf Rasool et al 2010; Increasing incidence of injuries and fatalities inflicted by wild animals in Kashmir. Nabi et al. 2009; Injuries from bear (Ursus thibetanus) att…	no, info extracted from paper
133	Ursidae	asiatic black bear	1999-08-15	1999	8	34.1079	74.8139	Kashmir valley	Kashmir	India	India	2	08:45:00	2							1		2		1		Attacks on humans by leopards and Asiatic black bear in the Kashmir valley - Analysis of case studies and spatial patterns of elevated conflict. Wildife Trust of India 2008;Incidence and pattern of bear maul injuries in Kashmir. Altaf Rasool et al 2010; Increasing incidence of injuries and fatalities inflicted by wild animals in Kashmir. Nabi et al. 2009; Injuries from bear (Ursus thibetanus) att…	no, info extracted from paper
134	Ursidae	asiatic black bear	1999-08-15	1999	8	34.1079	74.8139	Kashmir valley	Kashmir	India	India	2	08:30:00	2							1		2		1		Attacks on humans by leopards and Asiatic black bear in the Kashmir valley - Analysis of case studies and spatial patterns of elevated conflict. Wildife Trust of India 2008;Incidence and pattern of bear maul injuries in Kashmir. Altaf Rasool et al 2010; Increasing incidence of injuries and fatalities inflicted by wild animals in Kashmir. Nabi et al. 2009; Injuries from bear (Ursus thibetanus) att…	no, info extracted from paper
135	Ursidae	asiatic black bear		2001	5	34.1079	74.8139	Kashmir valley	Kashmir	India	India	2	12:00:00	2	farming	work/subsistence	agricoltural field				2		2		2		Attacks on humans by leopards and Asiatic black bear in the Kashmir valley - Analysis of case studies and spatial patterns of elevated conflict. Wildife Trust of India 2008;Incidence and pattern of bear maul injuries in Kashmir. Altaf Rasool et al 2010; Increasing incidence of injuries and fatalities inflicted by wild animals in Kashmir. Nabi et al. 2009; Injuries from bear (Ursus thibetanus) att…	no, info extracted from paper
136	Ursidae	asiatic black bear	2001-01-07	2001	1	34.1079	74.8139	Kashmir valley	Kashmir	India	India	2	10:00:00	2	farming	work/subsistence	at/outside home/yard/garden				1		2	4	2		Attacks on humans by leopards and Asiatic black bear in the Kashmir valley - Analysis of case studies and spatial patterns of elevated conflict. Wildife Trust of India 2008;Incidence and pattern of bear maul injuries in Kashmir. Altaf Rasool et al 2010; Increasing incidence of injuries and fatalities inflicted by wild animals in Kashmir. Nabi et al. 2009; Injuries from bear (Ursus thibetanus) att…	no, info extracted from paper
137	Ursidae	asiatic black bear	2001-01-07	2001	1	34.1079	74.8139	Kashmir valley	Kashmir	India	India	2	10:00:00	2	other work activities	work/subsistence					1		2		1		Attacks on humans by leopards and Asiatic black bear in the Kashmir valley - Analysis of case studies and spatial patterns of elevated conflict. Wildife Trust of India 2008;Incidence and pattern of bear maul injuries in Kashmir. Altaf Rasool et al 2010; Increasing incidence of injuries and fatalities inflicted by wild animals in Kashmir. Nabi et al. 2009; Injuries from bear (Ursus thibetanus) att…	no, info extracted from paper
138	Ursidae	asiatic black bear	2002-08-14	2002	8	34.1079	74.8139	Kashmir valley	Kashmir	India	India	2	15:00:00	2	farming	work/subsistence	agricoltural field				1		2		1	3_4	Attacks on humans by leopards and Asiatic black bear in the Kashmir valley - Analysis of case studies and spatial patterns of elevated conflict. Wildife Trust of India 2008	no, info extracted from paper
139	Ursidae	asiatic black bear	2002-10-15	2002	10	34.1079	74.8139	Kashmir valley	Kashmir	India	India	2	08:00:00	1	farming	work/subsistence	agricoltural field		2	yes	1		2		2	3_4	Attacks on humans by leopards and Asiatic black bear in the Kashmir valley - Analysis of case studies and spatial patterns of elevated conflict. Wildife Trust of India 2009	no, info extracted from paper
140	Ursidae	asiatic black bear	2002-08-01	2002	8	34.1079	74.8139	Kashmir valley	Kashmir	India	India	2	17:00:00	2							1		2		1		Attacks on humans by leopards and Asiatic black bear in the Kashmir valley - Analysis of case studies and spatial patterns of elevated conflict. Wildife Trust of India 2008;Incidence and pattern of bear maul injuries in Kashmir. Altaf Rasool et al 2010; Increasing incidence of injuries and fatalities inflicted by wild animals in Kashmir. Nabi et al. 2009; Injuries from bear (Ursus thibetanus) att…	no, info extracted from paper
141	Ursidae	asiatic black bear	2002-07-21	2002	7	34.1079	74.8139		Kashmir	India	India	2		3	other	work/subsistence	urban area				1		2		1	3_4	Attacks on humans by leopards and Asiatic black bear in the Kashmir valley - Analysis of case studies and spatial patterns of elevated conflict. Wildife Trust of India 2008;Incidence and pattern of bear maul injuries in Kashmir. Altaf Rasool et al 2010; Increasing incidence of injuries and fatalities inflicted by wild animals in Kashmir. Nabi et al. 2009; Injuries from bear (Ursus thibetanus) att…	no, info extracted from paper
142	Ursidae	asiatic black bear	2002-07-15	2002	7	34.1079	74.8139	Kashmir valley	Kashmir	India	India	2	16:00:00	2	farming	work/subsistence	agricoltural field				2		2		1		Attacks on humans by leopards and Asiatic black bear in the Kashmir valley - Analysis of case studies and spatial patterns of elevated conflict. Wildife Trust of India 2008;Incidence and pattern of bear maul injuries in Kashmir. Altaf Rasool et al 2010; Increasing incidence of injuries and fatalities inflicted by wild animals in Kashmir. Nabi et al. 2009; Injuries from bear (Ursus thibetanus) att…	no, info extracted from paper
143	Ursidae	asiatic black bear	2002-11-17	2002	11	34.1079	74.8139	Kashmir valley	Kashmir	India	India	2	08:00:00	1	farming	work/subsistence	agricoltural field				1		2		1	3_4	Attacks on humans by leopards and Asiatic black bear in the Kashmir valley - Analysis of case studies and spatial patterns of elevated conflict. Wildife Trust of India 2008;Incidence and pattern of bear maul injuries in Kashmir. Altaf Rasool et al 2010; Increasing incidence of injuries and fatalities inflicted by wild animals in Kashmir. Nabi et al. 2009; Injuries from bear (Ursus thibetanus) att…	no, info extracted from paper
144	Ursidae	asiatic black bear	2003-01-05	2003	1	34.1079	74.8139	Kashmir valley	Kashmir	India	India	2	18:00:00	1	walking		natural habitat				1		2		1		Attacks on humans by leopards and Asiatic black bear in the Kashmir valley - Analysis of case studies and spatial patterns of elevated conflict. Wildife Trust of India 2008;Incidence and pattern of bear maul injuries in Kashmir. Altaf Rasool et al 2010; Increasing incidence of injuries and fatalities inflicted by wild animals in Kashmir. Nabi et al. 2009; Injuries from bear (Ursus thibetanus) att…	no, info extracted from paper
145	Ursidae	asiatic black bear	2003-04-20	2003	4	34.1079	74.8139	Kashmir valley	Kashmir	India	India	2	13:00:00	2	farming	work/subsistence	agricoltural field				2		2		1	3_4	Attacks on humans by leopards and Asiatic black bear in the Kashmir valley - Analysis of case studies and spatial patterns of elevated conflict. Wildife Trust of India 2008;Incidence and pattern of bear maul injuries in Kashmir. Altaf Rasool et al 2010; Increasing incidence of injuries and fatalities inflicted by wild animals in Kashmir. Nabi et al. 2009; Injuries from bear (Ursus thibetanus) att…	no, info extracted from paper
146	Ursidae	asiatic black bear		2003	4	34.1079	74.8139	Kashmir valley	Kashmir	India	India	2	10:00:00	2	collecting forest products	work/subsistence	natural habitat				1		2		1	2	Attacks on humans by leopards and Asiatic black bear in the Kashmir valley - Analysis of case studies and spatial patterns of elevated conflict. Wildife Trust of India 2008;Incidence and pattern of bear maul injuries in Kashmir. Altaf Rasool et al 2010; Increasing incidence of injuries and fatalities inflicted by wild animals in Kashmir. Nabi et al. 2009; Injuries from bear (Ursus thibetanus) att…	no, info extracted from paper
147	Ursidae	asiatic black bear	2003-05-15	2003	5	34.1079	74.8139	Kashmir valley	Kashmir	India	India	2	06:30:00	2	farming	work/subsistence	agricoltural field				1		2		2		Attacks on humans by leopards and Asiatic black bear in the Kashmir valley - Analysis of case studies and spatial patterns of elevated conflict. Wildife Trust of India 2008;Incidence and pattern of bear maul injuries in Kashmir. Altaf Rasool et al 2010; Increasing incidence of injuries and fatalities inflicted by wild animals in Kashmir. Nabi et al. 2009; Injuries from bear (Ursus thibetanus) att…	no, info extracted from paper
148	Ursidae	asiatic black bear	2003-08-15	2003	8	34.1079	74.8139	Kashmir valley	Kashmir	India	India	2	09:00:00	2	farming	work/subsistence	agricoltural field				1		2		2	3_4	Attacks on humans by leopards and Asiatic black bear in the Kashmir valley - Analysis of case studies and spatial patterns of elevated conflict. Wildife Trust of India 2008;Incidence and pattern of bear maul injuries in Kashmir. Altaf Rasool et al 2010; Increasing incidence of injuries and fatalities inflicted by wild animals in Kashmir. Nabi et al. 2009; Injuries from bear (Ursus thibetanus) att…	no, info extracted from paper
149	Ursidae	asiatic black bear	2003-08-31	2003	8	34.1079	74.8139	Kashmir valley	Kashmir	India	India	2	10:00:00	2	farming	work/subsistence	agricoltural field				1		2		1	3_4	Attacks on humans by leopards and Asiatic black bear in the Kashmir valley - Analysis of case studies and spatial patterns of elevated conflict. Wildife Trust of India 2008;Incidence and pattern of bear maul injuries in Kashmir. Altaf Rasool et al 2010; Increasing incidence of injuries and fatalities inflicted by wild animals in Kashmir. Nabi et al. 2009; Injuries from bear (Ursus thibetanus) att…	no, info extracted from paper
150	Ursidae	asiatic black bear	2003-09-02	2003	9	34.1079	74.8139	Kashmir valley	Kashmir	India	India	2	18:30:00	2	farming	work/subsistence	agricoltural field				1		2		1	3_4	Attacks on humans by leopards and Asiatic black bear in the Kashmir valley - Analysis of case studies and spatial patterns of elevated conflict. Wildife Trust of India 2008;Incidence and pattern of bear maul injuries in Kashmir. Altaf Rasool et al 2010; Increasing incidence of injuries and fatalities inflicted by wild animals in Kashmir. Nabi et al. 2009; Injuries from bear (Ursus thibetanus) att…	no, info extracted from paper
151	Ursidae	asiatic black bear	2003-09-09	2003	9	34.0406	75.0756	Satoora	Kashmir	India	India	2	08:00:00	2	walking						1		2		1		Attacks on humans by leopards and Asiatic black bear in the Kashmir valley - Analysis of case studies and spatial patterns of elevated conflict. Wildife Trust of India 2008;Incidence and pattern of bear maul injuries in Kashmir. Altaf Rasool et al 2010; Increasing incidence of injuries and fatalities inflicted by wild animals in Kashmir. Nabi et al. 2009; Injuries from bear (Ursus thibetanus) att…	no, info extracted from paper
152	Ursidae	asiatic black bear		2003	9	34.1079	74.8139	Kashmir valley	Kashmir	India	India	2	12:00:00	2	farming	work/subsistence	agricoltural field				2		2		2		Attacks on humans by leopards and Asiatic black bear in the Kashmir valley - Analysis of case studies and spatial patterns of elevated conflict. Wildife Trust of India 2008;Incidence and pattern of bear maul injuries in Kashmir. Altaf Rasool et al 2010; Increasing incidence of injuries and fatalities inflicted by wild animals in Kashmir. Nabi et al. 2009; Injuries from bear (Ursus thibetanus) att…	no, info extracted from paper
153	Ursidae	asiatic black bear		2003	10	34.1079	74.8139	Kashmir valley	Kashmir	India	India	2	11:00:00	2		work/subsistence	natural habitat				2		2		1	2	Attacks on humans by leopards and Asiatic black bear in the Kashmir valley - Analysis of case studies and spatial patterns of elevated conflict. Wildife Trust of India 2008;Incidence and pattern of bear maul injuries in Kashmir. Altaf Rasool et al 2010; Increasing incidence of injuries and fatalities inflicted by wild animals in Kashmir. Nabi et al. 2009; Injuries from bear (Ursus thibetanus) att…	no, info extracted from paper
154	Ursidae	asiatic black bear	2003-11-06	2003	11	34.1079	74.8139	Kashmir valley	Kashmir	India	India	2	10:00:00	2	playing		agricoltural field				2		2		1	3_4	Attacks on humans by leopards and Asiatic black bear in the Kashmir valley - Analysis of case studies and spatial patterns of elevated conflict. Wildife Trust of India 2008;Incidence and pattern of bear maul injuries in Kashmir. Altaf Rasool et al 2010; Increasing incidence of injuries and fatalities inflicted by wild animals in Kashmir. Nabi et al. 2009; Injuries from bear (Ursus thibetanus) att…	no, info extracted from paper
155	Ursidae	asiatic black bear		2003		34.1079	74.8139	Kashmir valley	Kashmir	India	India	2	12:00:00	2	livestock grazing	work/subsistence	natural habitat				1		2		1	2	Attacks on humans by leopards and Asiatic black bear in the Kashmir valley - Analysis of case studies and spatial patterns of elevated conflict. Wildife Trust of India 2008;Incidence and pattern of bear maul injuries in Kashmir. Altaf Rasool et al 2010; Increasing incidence of injuries and fatalities inflicted by wild animals in Kashmir. Nabi et al. 2009; Injuries from bear (Ursus thibetanus) att…	no, info extracted from paper
156	Ursidae	asiatic black bear	2004-04-02	2004	4	34.1079	74.8139	Kashmir valley	Kashmir	India	India	2	11:00:00	2	farming	work/subsistence	agricoltural field		2	yes	1	adult	2		1	1	Attacks on humans by leopards and Asiatic black bear in the Kashmir valley - Analysis of case studies and spatial patterns of elevated conflict. Wildife Trust of India 2008;Incidence and pattern of bear maul injuries in Kashmir. Altaf Rasool et al 2010; Increasing incidence of injuries and fatalities inflicted by wild animals in Kashmir. Nabi et al. 2009; Injuries from bear (Ursus thibetanus) att…	no, info extracted from paper
157	Ursidae	asiatic black bear	2004-04-15	2004	4	34.1079	74.8139	Kashmir valley	Kashmir	India	India	2	12:00:00	2	farming	work/subsistence	agricoltural field				2		2		1	2	Attacks on humans by leopards and Asiatic black bear in the Kashmir valley - Analysis of case studies and spatial patterns of elevated conflict. Wildife Trust of India 2008;Incidence and pattern of bear maul injuries in Kashmir. Altaf Rasool et al 2010; Increasing incidence of injuries and fatalities inflicted by wild animals in Kashmir. Nabi et al. 2009; Injuries from bear (Ursus thibetanus) att…	no, info extracted from paper
158	Ursidae	asiatic black bear		2004	4	34.1079	74.8139	Kashmir valley	Kashmir	India	India	2	21:30:00	3	farming	work/subsistence	agricoltural field				2		2	4	1		Attacks on humans by leopards and Asiatic black bear in the Kashmir valley - Analysis of case studies and spatial patterns of elevated conflict. Wildife Trust of India 2008;Incidence and pattern of bear maul injuries in Kashmir. Altaf Rasool et al 2010; Increasing incidence of injuries and fatalities inflicted by wild animals in Kashmir. Nabi et al. 2009; Injuries from bear (Ursus thibetanus) att…	no, info extracted from paper
159	Ursidae	asiatic black bear	2004-07-02	2004	7	34.1079	74.8139	Kashmir valley	Kashmir	India	India	2	08:30:00	2	farming	work/subsistence	agricoltural field				1		2		1	2	Attacks on humans by leopards and Asiatic black bear in the Kashmir valley - Analysis of case studies and spatial patterns of elevated conflict. Wildife Trust of India 2008;Incidence and pattern of bear maul injuries in Kashmir. Altaf Rasool et al 2010; Increasing incidence of injuries and fatalities inflicted by wild animals in Kashmir. Nabi et al. 2009; Injuries from bear (Ursus thibetanus) att…	no, info extracted from paper
160	Ursidae	asiatic black bear	2004-07-24	2004	7	34.1079	74.8139	Kashmir valley	Kashmir	India	India	2	16:00:00	2	livestock grazing	work/subsistence					1		2		2	2	Attacks on humans by leopards and Asiatic black bear in the Kashmir valley - Analysis of case studies and spatial patterns of elevated conflict. Wildife Trust of India 2008;Incidence and pattern of bear maul injuries in Kashmir. Altaf Rasool et al 2010; Increasing incidence of injuries and fatalities inflicted by wild animals in Kashmir. Nabi et al. 2009; Injuries from bear (Ursus thibetanus) att…	no, info extracted from paper
161	Ursidae	asiatic black bear	2004-08-21	2004	8	34.1079	74.8139	Kashmir valley	Kashmir	India	India	2	08:00:00	2	farming	work/subsistence	agricoltural field				1		2		1	3_4	Attacks on humans by leopards and Asiatic black bear in the Kashmir valley - Analysis of case studies and spatial patterns of elevated conflict. Wildife Trust of India 2008;Incidence and pattern of bear maul injuries in Kashmir. Altaf Rasool et al 2010; Increasing incidence of injuries and fatalities inflicted by wild animals in Kashmir. Nabi et al. 2009; Injuries from bear (Ursus thibetanus) att…	no, info extracted from paper
162	Ursidae	asiatic black bear	2004-09-15	2004	9	34.1079	74.8139	Kashmir valley	Kashmir	India	India	2	12:00:00	2	collecting forest products	work/subsistence	natural habitat				2		2		1	2	Attacks on humans by leopards and Asiatic black bear in the Kashmir valley - Analysis of case studies and spatial patterns of elevated conflict. Wildife Trust of India 2008;Incidence and pattern of bear maul injuries in Kashmir. Altaf Rasool et al 2010; Increasing incidence of injuries and fatalities inflicted by wild animals in Kashmir. Nabi et al. 2009; Injuries from bear (Ursus thibetanus) att…	no, info extracted from paper
163	Ursidae	asiatic black bear	2004-10-06	2004	10	34.1079	74.8139	Kashmir valley	Kashmir	India	India	2	07:00:00	1	farming	work/subsistence	agricoltural field				1		2		1	3_4	Attacks on humans by leopards and Asiatic black bear in the Kashmir valley - Analysis of case studies and spatial patterns of elevated conflict. Wildife Trust of India 2008;Incidence and pattern of bear maul injuries in Kashmir. Altaf Rasool et al 2010; Increasing incidence of injuries and fatalities inflicted by wild animals in Kashmir. Nabi et al. 2009; Injuries from bear (Ursus thibetanus) att…	no, info extracted from paper
164	Ursidae	asiatic black bear	2004-10-10	2004	10	34.1079	74.8139	Kashmir valley	Kashmir	India	India	2	09:45:00	2		work/subsistence	natural habitat				1		2		1	2	Attacks on humans by leopards and Asiatic black bear in the Kashmir valley - Analysis of case studies and spatial patterns of elevated conflict. Wildife Trust of India 2008;Incidence and pattern of bear maul injuries in Kashmir. Altaf Rasool et al 2010; Increasing incidence of injuries and fatalities inflicted by wild animals in Kashmir. Nabi et al. 2009; Injuries from bear (Ursus thibetanus) att…	no, info extracted from paper
165	Ursidae	asiatic black bear	2004-10-15	2004	10	34.1079	74.8139	Kashmir valley	Kashmir	India	India	2	08:00:00	2	farming	work/subsistence	agricoltural field				2		2		1	3_4	Attacks on humans by leopards and Asiatic black bear in the Kashmir valley - Analysis of case studies and spatial patterns of elevated conflict. Wildife Trust of India 2008;Incidence and pattern of bear maul injuries in Kashmir. Altaf Rasool et al 2010; Increasing incidence of injuries and fatalities inflicted by wild animals in Kashmir. Nabi et al. 2009; Injuries from bear (Ursus thibetanus) att…	no, info extracted from paper
166	Ursidae	asiatic black bear	2004-10-15	2004	10	34.1079	74.8139	Kashmir valley	Kashmir	India	India	2	15:00:00	2	farming	work/subsistence	agricoltural field				2		2		1	3_4	Attacks on humans by leopards and Asiatic black bear in the Kashmir valley - Analysis of case studies and spatial patterns of elevated conflict. Wildife Trust of India 2008;Incidence and pattern of bear maul injuries in Kashmir. Altaf Rasool et al 2010; Increasing incidence of injuries and fatalities inflicted by wild animals in Kashmir. Nabi et al. 2009; Injuries from bear (Ursus thibetanus) att…	no, info extracted from paper
167	Ursidae	asiatic black bear	2004-10-20	2004	10	34.1079	74.8139	Kashmir valley	Kashmir	India	India	2	07:00:00	1	toilet/bathing/washing clothes outside	work/subsistence	natural habitat				2		2		1	2	Attacks on humans by leopards and Asiatic black bear in the Kashmir valley - Analysis of case studies and spatial patterns of elevated conflict. Wildife Trust of India 2008;Incidence and pattern of bear maul injuries in Kashmir. Altaf Rasool et al 2010; Increasing incidence of injuries and fatalities inflicted by wild animals in Kashmir. Nabi et al. 2009; Injuries from bear (Ursus thibetanus) att…	no, info extracted from paper
168	Ursidae	asiatic black bear	2004-10-26	2004	10	34.3546	74.5912	Wular lake nursery	Kashmir	India	India	2	12:30:00	2	other	work/subsistence					1		1	3	2		Attacks on humans by leopards and Asiatic black bear in the Kashmir valley - Analysis of case studies and spatial patterns of elevated conflict. Wildife Trust of India 2008;Incidence and pattern of bear maul injuries in Kashmir. Altaf Rasool et al 2010; Increasing incidence of injuries and fatalities inflicted by wild animals in Kashmir. Nabi et al. 2009; Injuries from bear (Ursus thibetanus) att…	no, info extracted from paper
169	Ursidae	asiatic black bear	2004-10-31	2004	10	34.1079	74.8139	Kashmir valley	Kashmir	India	India	2	20:15:00	3	farming	work/subsistence	agricoltural field				1		2		2	3_4	Attacks on humans by leopards and Asiatic black bear in the Kashmir valley - Analysis of case studies and spatial patterns of elevated conflict. Wildife Trust of India 2008;Incidence and pattern of bear maul injuries in Kashmir. Altaf Rasool et al 2010; Increasing incidence of injuries and fatalities inflicted by wild animals in Kashmir. Nabi et al. 2009; Injuries from bear (Ursus thibetanus) att…	no, info extracted from paper
170	Ursidae	asiatic black bear	2004-11-03	2004	11	34.2553	74.637	Asham	Kashmir	India	India	2	12:00:00	2	farming	work/subsistence	agricoltural field				1		2	4	1		Attacks on humans by leopards and Asiatic black bear in the Kashmir valley - Analysis of case studies and spatial patterns of elevated conflict. Wildife Trust of India 2008;Incidence and pattern of bear maul injuries in Kashmir. Altaf Rasool et al 2010; Increasing incidence of injuries and fatalities inflicted by wild animals in Kashmir. Nabi et al. 2009; Injuries from bear (Ursus thibetanus) att…	no, info extracted from paper
171	Ursidae	asiatic black bear	2004-11-03	2004	11	34.2553	74.637	Asham	Kashmir	India	India	2	12:00:00	2	farming	work/subsistence	agricoltural field				1		2		1		Attacks on humans by leopards and Asiatic black bear in the Kashmir valley - Analysis of case studies and spatial patterns of elevated conflict. Wildife Trust of India 2008;Incidence and pattern of bear maul injuries in Kashmir. Altaf Rasool et al 2010; Increasing incidence of injuries and fatalities inflicted by wild animals in Kashmir. Nabi et al. 2009; Injuries from bear (Ursus thibetanus) att…	no, info extracted from paper
172	Ursidae	asiatic black bear	2004-11-03	2004	11	34.2553	74.637	Asham	Kashmir	India	India	2	12:10:00	2	farming	work/subsistence	agricoltural field				1		2		1		Attacks on humans by leopards and Asiatic black bear in the Kashmir valley - Analysis of case studies and spatial patterns of elevated conflict. Wildife Trust of India 2008;Incidence and pattern of bear maul injuries in Kashmir. Altaf Rasool et al 2010; Increasing incidence of injuries and fatalities inflicted by wild animals in Kashmir. Nabi et al. 2009; Injuries from bear (Ursus thibetanus) att…	no, info extracted from paper
173	Ursidae	asiatic black bear	2004-11-03	2004	11	34.2553	74.637	Asham	Kashmir	India	India	2	12:15:00	2	farming	work/subsistence	agricoltural field				1		2		1		Attacks on humans by leopards and Asiatic black bear in the Kashmir valley - Analysis of case studies and spatial patterns of elevated conflict. Wildife Trust of India 2008;Incidence and pattern of bear maul injuries in Kashmir. Altaf Rasool et al 2010; Increasing incidence of injuries and fatalities inflicted by wild animals in Kashmir. Nabi et al. 2009; Injuries from bear (Ursus thibetanus) att…	no, info extracted from paper
174	Ursidae	asiatic black bear	2004-11-03	2004	11	34.2553	74.637	Asham	Kashmir	India	India	2	12:10:00	2	farming	work/subsistence	agricoltural field				1		2		1		Attacks on humans by leopards and Asiatic black bear in the Kashmir valley - Analysis of case studies and spatial patterns of elevated conflict. Wildife Trust of India 2008;Incidence and pattern of bear maul injuries in Kashmir. Altaf Rasool et al 2010; Increasing incidence of injuries and fatalities inflicted by wild animals in Kashmir. Nabi et al. 2009; Injuries from bear (Ursus thibetanus) att…	no, info extracted from paper
175	Ursidae	asiatic black bear	2004-11-21	2004	11	34.1079	74.8139	Kashmir valley	Kashmir	India	India	2	11:00:00	2	livestock grazing	work/subsistence	natural habitat				2		2		2		Attacks on humans by leopards and Asiatic black bear in the Kashmir valley - Analysis of case studies and spatial patterns of elevated conflict. Wildife Trust of India 2008;Incidence and pattern of bear maul injuries in Kashmir. Altaf Rasool et al 2010; Increasing incidence of injuries and fatalities inflicted by wild animals in Kashmir. Nabi et al. 2009; Injuries from bear (Ursus thibetanus) att…	no, info extracted from paper
176	Ursidae	asiatic black bear	2005-03-15	2005	3	34.1079	74.8139	Kashmir valley	Kashmir	India	India	2	13:00:00	2	livestock grazing	work/subsistence	natural habitat				1		2		1	2	Attacks on humans by leopards and Asiatic black bear in the Kashmir valley - Analysis of case studies and spatial patterns of elevated conflict. Wildife Trust of India 2008;Incidence and pattern of bear maul injuries in Kashmir. Altaf Rasool et al 2010; Increasing incidence of injuries and fatalities inflicted by wild animals in Kashmir. Nabi et al. 2009; Injuries from bear (Ursus thibetanus) att…	no, info extracted from paper
177	Ursidae	asiatic black bear	2005-04-15	2005	4	34.1079	74.8139	Kashmir valley	Kashmir	India	India	2	11:00:00	2	farming	work/subsistence	agricoltural field				2		2		1	3_4	Attacks on humans by leopards and Asiatic black bear in the Kashmir valley - Analysis of case studies and spatial patterns of elevated conflict. Wildife Trust of India 2008;Incidence and pattern of bear maul injuries in Kashmir. Altaf Rasool et al 2010; Increasing incidence of injuries and fatalities inflicted by wild animals in Kashmir. Nabi et al. 2009; Injuries from bear (Ursus thibetanus) att…	no, info extracted from paper
178	Ursidae	asiatic black bear	2005-05-05	2005	5	34.1079	74.8139	Kashmir valley	Kashmir	India	India	2	05:00:00	3	various activities at/outside home/yard/garden	work/subsistence	at/outside home/yard/garden				2		2		1		Attacks on humans by leopards and Asiatic black bear in the Kashmir valley - Analysis of case studies and spatial patterns of elevated conflict. Wildife Trust of India 2008;Incidence and pattern of bear maul injuries in Kashmir. Altaf Rasool et al 2010; Increasing incidence of injuries and fatalities inflicted by wild animals in Kashmir. Nabi et al. 2009; Injuries from bear (Ursus thibetanus) att…	no, info extracted from paper
179	Ursidae	asiatic black bear	2005-05-12	2005	5	34.1079	74.8139	Kashmir valley	Kashmir	India	India	2	14:30:00	2	farming	work/subsistence	agricoltural field				1		2		1	3_4	Attacks on humans by leopards and Asiatic black bear in the Kashmir valley - Analysis of case studies and spatial patterns of elevated conflict. Wildife Trust of India 2008;Incidence and pattern of bear maul injuries in Kashmir. Altaf Rasool et al 2010; Increasing incidence of injuries and fatalities inflicted by wild animals in Kashmir. Nabi et al. 2009; Injuries from bear (Ursus thibetanus) att…	no, info extracted from paper
180	Ursidae	asiatic black bear	2005-06-15	2005	6	34.1079	74.8139	Kashmir valley	Kashmir	India	India	2	14:00:00	2	livestock grazing	work/subsistence					1		2		1		Attacks on humans by leopards and Asiatic black bear in the Kashmir valley - Analysis of case studies and spatial patterns of elevated conflict. Wildife Trust of India 2008;Incidence and pattern of bear maul injuries in Kashmir. Altaf Rasool et al 2010; Increasing incidence of injuries and fatalities inflicted by wild animals in Kashmir. Nabi et al. 2009; Injuries from bear (Ursus thibetanus) att…	no, info extracted from paper
181	Ursidae	asiatic black bear	2005-06-27	2005	6	34.1079	74.8139		Kashmir	India	India	2		2	farming	work/subsistence	agricoltural field				1		2		2	3_4	Attacks on humans by leopards and Asiatic black bear in the Kashmir valley - Analysis of case studies and spatial patterns of elevated conflict. Wildife Trust of India 2008;Incidence and pattern of bear maul injuries in Kashmir. Altaf Rasool et al 2010; Increasing incidence of injuries and fatalities inflicted by wild animals in Kashmir. Nabi et al. 2009; Injuries from bear (Ursus thibetanus) att…	no, info extracted from paper
182	Ursidae	asiatic black bear	2005-07-15	2005	7	34.1079	74.8139	Kashmir valley	Kashmir	India	India	2	10:00:00	2	farming	work/subsistence	agricoltural field				1		2		1	3_4	Attacks on humans by leopards and Asiatic black bear in the Kashmir valley - Analysis of case studies and spatial patterns of elevated conflict. Wildife Trust of India 2008;Incidence and pattern of bear maul injuries in Kashmir. Altaf Rasool et al 2010; Increasing incidence of injuries and fatalities inflicted by wild animals in Kashmir. Nabi et al. 2009; Injuries from bear (Ursus thibetanus) att…	no, info extracted from paper
183	Ursidae	asiatic black bear	2005-07-31	2005	7	34.1079	74.8139	Kashmir valley	Kashmir	India	India	2	09:00:00	2	toilet/bathing/washing clothes outside	work/subsistence	natural habitat				1		2		1	2	Attacks on humans by leopards and Asiatic black bear in the Kashmir valley - Analysis of case studies and spatial patterns of elevated conflict. Wildife Trust of India 2008;Incidence and pattern of bear maul injuries in Kashmir. Altaf Rasool et al 2010; Increasing incidence of injuries and fatalities inflicted by wild animals in Kashmir. Nabi et al. 2009; Injuries from bear (Ursus thibetanus) att…	no, info extracted from paper
184	Ursidae	asiatic black bear	2005-08-08	2005	8	34.1079	74.8139		Kashmir	India	India	2		2	farming	work/subsistence	agricoltural field				2		2		1	2	Attacks on humans by leopards and Asiatic black bear in the Kashmir valley - Analysis of case studies and spatial patterns of elevated conflict. Wildife Trust of India 2008;Incidence and pattern of bear maul injuries in Kashmir. Altaf Rasool et al 2010; Increasing incidence of injuries and fatalities inflicted by wild animals in Kashmir. Nabi et al. 2009; Injuries from bear (Ursus thibetanus) att…	no, info extracted from paper
185	Ursidae	asiatic black bear	2005-08-15	2005	8	34.1079	74.8139	Kashmir valley	Kashmir	India	India	2	14:00:00	2	farming	work/subsistence	agricoltural field				2		1		1		Attacks on humans by leopards and Asiatic black bear in the Kashmir valley - Analysis of case studies and spatial patterns of elevated conflict. Wildife Trust of India 2008;Incidence and pattern of bear maul injuries in Kashmir. Altaf Rasool et al 2010; Increasing incidence of injuries and fatalities inflicted by wild animals in Kashmir. Nabi et al. 2009; Injuries from bear (Ursus thibetanus) att…	no, info extracted from paper
186	Ursidae	asiatic black bear	2005-08-25	2005	8	34.1079	74.8139		Kashmir	India	India	2		2	farming	work/subsistence	agricoltural field				1		2		1	3_4	Attacks on humans by leopards and Asiatic black bear in the Kashmir valley - Analysis of case studies and spatial patterns of elevated conflict. Wildife Trust of India 2008;Incidence and pattern of bear maul injuries in Kashmir. Altaf Rasool et al 2010; Increasing incidence of injuries and fatalities inflicted by wild animals in Kashmir. Nabi et al. 2009; Injuries from bear (Ursus thibetanus) att…	no, info extracted from paper
187	Ursidae	asiatic black bear	2005-08-26	2005	8	34.1079	74.8139		Kashmir	India	India	2		2	farming	work/subsistence	agricoltural field				2		2		1	3_4	Attacks on humans by leopards and Asiatic black bear in the Kashmir valley - Analysis of case studies and spatial patterns of elevated conflict. Wildife Trust of India 2008;Incidence and pattern of bear maul injuries in Kashmir. Altaf Rasool et al 2010; Increasing incidence of injuries and fatalities inflicted by wild animals in Kashmir. Nabi et al. 2009; Injuries from bear (Ursus thibetanus) att…	no, info extracted from paper
188	Ursidae	asiatic black bear		2005	8	34.1079	74.8139	Kashmir valley	Kashmir	India	India	2	15:00:00	2	farming	work/subsistence	agricoltural field				1		2		1	3_4	Attacks on humans by leopards and Asiatic black bear in the Kashmir valley - Analysis of case studies and spatial patterns of elevated conflict. Wildife Trust of India 2008;Incidence and pattern of bear maul injuries in Kashmir. Altaf Rasool et al 2010; Increasing incidence of injuries and fatalities inflicted by wild animals in Kashmir. Nabi et al. 2009; Injuries from bear (Ursus thibetanus) att…	no, info extracted from paper
189	Ursidae	asiatic black bear		2005	8	34.1079	74.8139	Kashmir valley	Kashmir	India	India	2	11:00:00	2	farming	work/subsistence	agricoltural field				1		2		1	3_4	Attacks on humans by leopards and Asiatic black bear in the Kashmir valley - Analysis of case studies and spatial patterns of elevated conflict. Wildife Trust of India 2008;Incidence and pattern of bear maul injuries in Kashmir. Altaf Rasool et al 2010; Increasing incidence of injuries and fatalities inflicted by wild animals in Kashmir. Nabi et al. 2009; Injuries from bear (Ursus thibetanus) att…	no, info extracted from paper
190	Ursidae	asiatic black bear	2005-09-01	2005	9	34.1079	74.8139	Kashmir valley	Kashmir	India	India	2	09:00:00	2	collecting forest products	work/subsistence	natural habitat				1		2		1	2	Attacks on humans by leopards and Asiatic black bear in the Kashmir valley - Analysis of case studies and spatial patterns of elevated conflict. Wildife Trust of India 2008;Incidence and pattern of bear maul injuries in Kashmir. Altaf Rasool et al 2010; Increasing incidence of injuries and fatalities inflicted by wild animals in Kashmir. Nabi et al. 2009; Injuries from bear (Ursus thibetanus) att…	no, info extracted from paper
191	Ursidae	asiatic black bear	2005-09-06	2005	9	34.1079	74.8139	Kashmir valley	Kashmir	India	India	2	11:00:00	2	farming	work/subsistence	agricoltural field				1		2		2	3_4	Attacks on humans by leopards and Asiatic black bear in the Kashmir valley - Analysis of case studies and spatial patterns of elevated conflict. Wildife Trust of India 2008;Incidence and pattern of bear maul injuries in Kashmir. Altaf Rasool et al 2010; Increasing incidence of injuries and fatalities inflicted by wild animals in Kashmir. Nabi et al. 2009; Injuries from bear (Ursus thibetanus) att…	no, info extracted from paper
192	Ursidae	asiatic black bear	2005-09-30	2005	9	34.1079	74.8139	Kashmir valley	Kashmir	India	India	2	12:00:00	2	livestock grazing	work/subsistence	natural habitat				1		2		1	2	Attacks on humans by leopards and Asiatic black bear in the Kashmir valley - Analysis of case studies and spatial patterns of elevated conflict. Wildife Trust of India 2008;Incidence and pattern of bear maul injuries in Kashmir. Altaf Rasool et al 2010; Increasing incidence of injuries and fatalities inflicted by wild animals in Kashmir. Nabi et al. 2009; Injuries from bear (Ursus thibetanus) att…	no, info extracted from paper
193	Ursidae	asiatic black bear		2005	9	34.1079	74.8139	Kashmir valley	Kashmir	India	India	2	14:00:00	2	livestock grazing	work/subsistence					1		2		1	2	Attacks on humans by leopards and Asiatic black bear in the Kashmir valley - Analysis of case studies and spatial patterns of elevated conflict. Wildife Trust of India 2008;Incidence and pattern of bear maul injuries in Kashmir. Altaf Rasool et al 2010; Increasing incidence of injuries and fatalities inflicted by wild animals in Kashmir. Nabi et al. 2009; Injuries from bear (Ursus thibetanus) att…	no, info extracted from paper
194	Ursidae	asiatic black bear		2005	9	34.1079	74.8139	Kashmir valley	Kashmir	India	India	2	16:00:00	2	livestock grazing	work/subsistence					1		2		1	2	Attacks on humans by leopards and Asiatic black bear in the Kashmir valley - Analysis of case studies and spatial patterns of elevated conflict. Wildife Trust of India 2008;Incidence and pattern of bear maul injuries in Kashmir. Altaf Rasool et al 2010; Increasing incidence of injuries and fatalities inflicted by wild animals in Kashmir. Nabi et al. 2009; Injuries from bear (Ursus thibetanus) att…	no, info extracted from paper
195	Ursidae	asiatic black bear	2005-10-11	2005	10	34.1079	74.8139	Kashmir valley	Kashmir	India	India	2	10:00:00	2	various activities at/outside home/yard/garden	work/subsistence	at/outside home/yard/garden				2		2		1	10_12	Attacks on humans by leopards and Asiatic black bear in the Kashmir valley - Analysis of case studies and spatial patterns of elevated conflict. Wildife Trust of India 2008;Incidence and pattern of bear maul injuries in Kashmir. Altaf Rasool et al 2010; Increasing incidence of injuries and fatalities inflicted by wild animals in Kashmir. Nabi et al. 2009; Injuries from bear (Ursus thibetanus) att…	no, info extracted from paper
196	Ursidae	asiatic black bear	2005-10-11	2005	10	34.1079	74.8139	Kashmir valley	Kashmir	India	India	2	09:30:00	2	farming	work/subsistence	agricoltural field				1		2		1	3_4	Attacks on humans by leopards and Asiatic black bear in the Kashmir valley - Analysis of case studies and spatial patterns of elevated conflict. Wildife Trust of India 2008;Incidence and pattern of bear maul injuries in Kashmir. Altaf Rasool et al 2010; Increasing incidence of injuries and fatalities inflicted by wild animals in Kashmir. Nabi et al. 2009; Injuries from bear (Ursus thibetanus) att…	no, info extracted from paper
197	Ursidae	asiatic black bear		2005		34.1079	74.8139	Kashmir valley	Kashmir	India	India	2	04:00:00	3	farming	work/subsistence	agricoltural field				1		2		1		Attacks on humans by leopards and Asiatic black bear in the Kashmir valley - Analysis of case studies and spatial patterns of elevated conflict. Wildife Trust of India 2008;Incidence and pattern of bear maul injuries in Kashmir. Altaf Rasool et al 2010; Increasing incidence of injuries and fatalities inflicted by wild animals in Kashmir. Nabi et al. 2009; Injuries from bear (Ursus thibetanus) att…	no, info extracted from paper
198	Ursidae	asiatic black bear		2005		34.1079	74.8139	Kashmir valley	Kashmir	India	India	2	09:00:00	2	livestock grazing	work/subsistence	natural habitat				1		2		1	2	Attacks on humans by leopards and Asiatic black bear in the Kashmir valley - Analysis of case studies and spatial patterns of elevated conflict. Wildife Trust of India 2008;Incidence and pattern of bear maul injuries in Kashmir. Altaf Rasool et al 2010; Increasing incidence of injuries and fatalities inflicted by wild animals in Kashmir. Nabi et al. 2009; Injuries from bear (Ursus thibetanus) att…	no, info extracted from paper
199	Ursidae	asiatic black bear	2006-04-19	2006	4	34.1079	74.8139	Kashmir valley	Kashmir	India	India	2	11:00:00	2	walking						2		2		1		Attacks on humans by leopards and Asiatic black bear in the Kashmir valley - Analysis of case studies and spatial patterns of elevated conflict. Wildife Trust of India 2008;Incidence and pattern of bear maul injuries in Kashmir. Altaf Rasool et al 2010; Increasing incidence of injuries and fatalities inflicted by wild animals in Kashmir. Nabi et al. 2009; Injuries from bear (Ursus thibetanus) att…	no, info extracted from paper
200	Ursidae	asiatic black bear	2006-04-26	2006	4	34.1079	74.8139	Kashmir valley	Kashmir	India	India	2	14:30:00	2	farming	work/subsistence	agricoltural field		2	yes	1	adult	2		1	1	Attacks on humans by leopards and Asiatic black bear in the Kashmir valley - Analysis of case studies and spatial patterns of elevated conflict. Wildife Trust of India 2008;Incidence and pattern of bear maul injuries in Kashmir. Altaf Rasool et al 2010; Increasing incidence of injuries and fatalities inflicted by wild animals in Kashmir. Nabi et al. 2009; Injuries from bear (Ursus thibetanus) att…	no, info extracted from paper
201	Ursidae	asiatic black bear	2006-06-15	2006	6	34.1079	74.8139	Kashmir valley	Kashmir	India	India	2	10:00:00	2	farming	work/subsistence	agricoltural field				1		2		1	3_4	Attacks on humans by leopards and Asiatic black bear in the Kashmir valley - Analysis of case studies and spatial patterns of elevated conflict. Wildife Trust of India 2008;Incidence and pattern of bear maul injuries in Kashmir. Altaf Rasool et al 2010; Increasing incidence of injuries and fatalities inflicted by wild animals in Kashmir. Nabi et al. 2009; Injuries from bear (Ursus thibetanus) att…	no, info extracted from paper
202	Ursidae	asiatic black bear	2006-06-15	2006	6	34.1079	74.8139	Kashmir valley	Kashmir	India	India	2	18:00:00	2	farming	work/subsistence	agricoltural field				1		2		1	3_4	Attacks on humans by leopards and Asiatic black bear in the Kashmir valley - Analysis of case studies and spatial patterns of elevated conflict. Wildife Trust of India 2008;Incidence and pattern of bear maul injuries in Kashmir. Altaf Rasool et al 2010; Increasing incidence of injuries and fatalities inflicted by wild animals in Kashmir. Nabi et al. 2009; Injuries from bear (Ursus thibetanus) att…	no, info extracted from paper
203	Ursidae	asiatic black bear	2006-06-25	2006	6	34.1079	74.8139	Kashmir valley	Kashmir	India	India	2	11:35:00	2	various activities at/outside home/yard/garden	work/subsistence	at/outside home/yard/garden				1		2		1	10_12	Attacks on humans by leopards and Asiatic black bear in the Kashmir valley - Analysis of case studies and spatial patterns of elevated conflict. Wildife Trust of India 2008;Incidence and pattern of bear maul injuries in Kashmir. Altaf Rasool et al 2010; Increasing incidence of injuries and fatalities inflicted by wild animals in Kashmir. Nabi et al. 2009; Injuries from bear (Ursus thibetanus) att…	no, info extracted from paper
204	Ursidae	asiatic black bear	2006-07-07	2006	7	34.1079	74.8139	Kashmir valley	Kashmir	India	India	2	14:30:00	2	farming	work/subsistence	agricoltural field				1		2		1	3_4	Attacks on humans by leopards and Asiatic black bear in the Kashmir valley - Analysis of case studies and spatial patterns of elevated conflict. Wildife Trust of India 2008;Incidence and pattern of bear maul injuries in Kashmir. Altaf Rasool et al 2010; Increasing incidence of injuries and fatalities inflicted by wild animals in Kashmir. Nabi et al. 2009; Injuries from bear (Ursus thibetanus) att…	no, info extracted from paper
205	Ursidae	asiatic black bear	2006-07-12	2006	7	34.1079	74.8139	Kashmir valley	Kashmir	India	India	2	12:00:00	2	farming	work/subsistence	agricoltural field				1		2		1	3_4	Attacks on humans by leopards and Asiatic black bear in the Kashmir valley - Analysis of case studies and spatial patterns of elevated conflict. Wildife Trust of India 2008;Incidence and pattern of bear maul injuries in Kashmir. Altaf Rasool et al 2010; Increasing incidence of injuries and fatalities inflicted by wild animals in Kashmir. Nabi et al. 2009; Injuries from bear (Ursus thibetanus) att…	no, info extracted from paper
206	Ursidae	asiatic black bear	2006-07-15	2006	7	34.1079	74.8139	Kashmir valley	Kashmir	India	India	2	10:00:00	2	livestock grazing	work/subsistence	natural habitat				1		2		1		Attacks on humans by leopards and Asiatic black bear in the Kashmir valley - Analysis of case studies and spatial patterns of elevated conflict. Wildife Trust of India 2008;Incidence and pattern of bear maul injuries in Kashmir. Altaf Rasool et al 2010; Increasing incidence of injuries and fatalities inflicted by wild animals in Kashmir. Nabi et al. 2009; Injuries from bear (Ursus thibetanus) att…	no, info extracted from paper
207	Ursidae	asiatic black bear	2006-07-15	2006	7	34.1079	74.8139	Kashmir valley	Kashmir	India	India	2	14:30:00	2	collecting forest products	work/subsistence	natural habitat				1		2		1	2	Attacks on humans by leopards and Asiatic black bear in the Kashmir valley - Analysis of case studies and spatial patterns of elevated conflict. Wildife Trust of India 2008;Incidence and pattern of bear maul injuries in Kashmir. Altaf Rasool et al 2010; Increasing incidence of injuries and fatalities inflicted by wild animals in Kashmir. Nabi et al. 2009; Injuries from bear (Ursus thibetanus) att…	no, info extracted from paper
208	Ursidae	asiatic black bear	2006-07-15	2006	7	34.1079	74.8139	Kashmir valley	Kashmir	India	India	2	13:00:00	2	farming	work/subsistence	agricoltural field				1		2		1	3_4	Attacks on humans by leopards and Asiatic black bear in the Kashmir valley - Analysis of case studies and spatial patterns of elevated conflict. Wildife Trust of India 2008;Incidence and pattern of bear maul injuries in Kashmir. Altaf Rasool et al 2010; Increasing incidence of injuries and fatalities inflicted by wild animals in Kashmir. Nabi et al. 2009; Injuries from bear (Ursus thibetanus) att…	no, info extracted from paper
209	Ursidae	asiatic black bear	2006-07-15	2006	7	34.1079	74.8139	Kashmir valley	Kashmir	India	India	2	11:00:00	2	livestock grazing	work/subsistence	natural habitat				1		2		1		Attacks on humans by leopards and Asiatic black bear in the Kashmir valley - Analysis of case studies and spatial patterns of elevated conflict. Wildife Trust of India 2008;Incidence and pattern of bear maul injuries in Kashmir. Altaf Rasool et al 2010; Increasing incidence of injuries and fatalities inflicted by wild animals in Kashmir. Nabi et al. 2009; Injuries from bear (Ursus thibetanus) att…	no, info extracted from paper
210	Ursidae	asiatic black bear		2006	7	34.1079	74.8139	Kashmir valley	Kashmir	India	India	2	15:20:00	2	livestock grazing	work/subsistence					1		2		1		Attacks on humans by leopards and Asiatic black bear in the Kashmir valley - Analysis of case studies and spatial patterns of elevated conflict. Wildife Trust of India 2008;Incidence and pattern of bear maul injuries in Kashmir. Altaf Rasool et al 2010; Increasing incidence of injuries and fatalities inflicted by wild animals in Kashmir. Nabi et al. 2009; Injuries from bear (Ursus thibetanus) att…	no, info extracted from paper
211	Ursidae	asiatic black bear	2006-08-03	2006	8	34.1079	74.8139	Kashmir valley	Kashmir	India	India	2	05:00:00	1	walking						1		2		1		Attacks on humans by leopards and Asiatic black bear in the Kashmir valley - Analysis of case studies and spatial patterns of elevated conflict. Wildife Trust of India 2008;Incidence and pattern of bear maul injuries in Kashmir. Altaf Rasool et al 2010; Increasing incidence of injuries and fatalities inflicted by wild animals in Kashmir. Nabi et al. 2009; Injuries from bear (Ursus thibetanus) att…	no, info extracted from paper
212	Ursidae	asiatic black bear	2006-08-08	2006	8	33.5997	74.8597	between Raiwatan and Halan	Kashmir	India	India	2		2	walking						1		2		1	2	Attacks on humans by leopards and Asiatic black bear in the Kashmir valley - Analysis of case studies and spatial patterns of elevated conflict. Wildife Trust of India 2008;Incidence and pattern of bear maul injuries in Kashmir. Altaf Rasool et al 2010; Increasing incidence of injuries and fatalities inflicted by wild animals in Kashmir. Nabi et al. 2009; Injuries from bear (Ursus thibetanus) att…	no, info extracted from paper
213	Ursidae	asiatic black bear	2006-08-12	2006	8	34.1079	74.8139		Kashmir	India	India	2		2							1		2		1	2	Attacks on humans by leopards and Asiatic black bear in the Kashmir valley - Analysis of case studies and spatial patterns of elevated conflict. Wildife Trust of India 2008;Incidence and pattern of bear maul injuries in Kashmir. Altaf Rasool et al 2010; Increasing incidence of injuries and fatalities inflicted by wild animals in Kashmir. Nabi et al. 2009; Injuries from bear (Ursus thibetanus) att…	no, info extracted from paper
214	Ursidae	asiatic black bear	2006-08-12	2006	8	34.1079	74.8139		Kashmir	India	India	2		2							2		2		1	2	Attacks on humans by leopards and Asiatic black bear in the Kashmir valley - Analysis of case studies and spatial patterns of elevated conflict. Wildife Trust of India 2008;Incidence and pattern of bear maul injuries in Kashmir. Altaf Rasool et al 2010; Increasing incidence of injuries and fatalities inflicted by wild animals in Kashmir. Nabi et al. 2009; Injuries from bear (Ursus thibetanus) att…	no, info extracted from paper
215	Ursidae	asiatic black bear	2006-08-15	2006	8	34.1079	74.8139	Kashmir valley	Kashmir	India	India	2	07:30:00	2	farming	work/subsistence	agricoltural field				1		2		1	3_4	Attacks on humans by leopards and Asiatic black bear in the Kashmir valley - Analysis of case studies and spatial patterns of elevated conflict. Wildife Trust of India 2008;Incidence and pattern of bear maul injuries in Kashmir. Altaf Rasool et al 2010; Increasing incidence of injuries and fatalities inflicted by wild animals in Kashmir. Nabi et al. 2009; Injuries from bear (Ursus thibetanus) att…	no, info extracted from paper
216	Ursidae	asiatic black bear	2006-08-15	2006	8	34.1079	74.8139	Kashmir valley	Kashmir	India	India	2	18:30:00	2	farming	work/subsistence	agricoltural field				1		2		1	3_4	Attacks on humans by leopards and Asiatic black bear in the Kashmir valley - Analysis of case studies and spatial patterns of elevated conflict. Wildife Trust of India 2008;Incidence and pattern of bear maul injuries in Kashmir. Altaf Rasool et al 2010; Increasing incidence of injuries and fatalities inflicted by wild animals in Kashmir. Nabi et al. 2009; Injuries from bear (Ursus thibetanus) att…	no, info extracted from paper
217	Ursidae	asiatic black bear	2006-08-15	2006	8	34.1079	74.8139	Kashmir valley	Kashmir	India	India	2	14:00:00	2	livestock grazing	work/subsistence	natural habitat				1		2		1		Attacks on humans by leopards and Asiatic black bear in the Kashmir valley - Analysis of case studies and spatial patterns of elevated conflict. Wildife Trust of India 2008;Incidence and pattern of bear maul injuries in Kashmir. Altaf Rasool et al 2010; Increasing incidence of injuries and fatalities inflicted by wild animals in Kashmir. Nabi et al. 2009; Injuries from bear (Ursus thibetanus) att…	no, info extracted from paper
218	Ursidae	asiatic black bear	2006-08-15	2006	8	34.1079	74.8139	Kashmir valley	Kashmir	India	India	2	07:00:00	1	farming	work/subsistence	agricoltural field				1		2		1	3_4	Attacks on humans by leopards and Asiatic black bear in the Kashmir valley - Analysis of case studies and spatial patterns of elevated conflict. Wildife Trust of India 2008;Incidence and pattern of bear maul injuries in Kashmir. Altaf Rasool et al 2010; Increasing incidence of injuries and fatalities inflicted by wild animals in Kashmir. Nabi et al. 2009; Injuries from bear (Ursus thibetanus) att…	no, info extracted from paper
219	Ursidae	asiatic black bear	2006-08-19	2006	8	34.1079	74.8139	Kashmir valley	Kashmir	India	India	2	10:00:00	2	farming	work/subsistence	agricoltural field		2	yes	1	adult	2		1	1	Attacks on humans by leopards and Asiatic black bear in the Kashmir valley - Analysis of case studies and spatial patterns of elevated conflict. Wildife Trust of India 2008;Incidence and pattern of bear maul injuries in Kashmir. Altaf Rasool et al 2010; Increasing incidence of injuries and fatalities inflicted by wild animals in Kashmir. Nabi et al. 2009; Injuries from bear (Ursus thibetanus) att…	no, info extracted from paper
220	Ursidae	asiatic black bear	2006-08-22	2006	8	34.1079	74.8139	Kashmir valley	Kashmir	India	India	2	18:30:00	2	farming	work/subsistence	agricoltural field				1		2		1	10_12	Attacks on humans by leopards and Asiatic black bear in the Kashmir valley - Analysis of case studies and spatial patterns of elevated conflict. Wildife Trust of India 2008;Incidence and pattern of bear maul injuries in Kashmir. Altaf Rasool et al 2010; Increasing incidence of injuries and fatalities inflicted by wild animals in Kashmir. Nabi et al. 2009; Injuries from bear (Ursus thibetanus) att…	no, info extracted from paper
221	Ursidae	asiatic black bear	2006-08-22	2006	8	34.1079	74.8139		Kashmir	India	India	2		2	farming	work/subsistence	agricoltural field				1		1		1	10_12	Attacks on humans by leopards and Asiatic black bear in the Kashmir valley - Analysis of case studies and spatial patterns of elevated conflict. Wildife Trust of India 2008;Incidence and pattern of bear maul injuries in Kashmir. Altaf Rasool et al 2010; Increasing incidence of injuries and fatalities inflicted by wild animals in Kashmir. Nabi et al. 2009; Injuries from bear (Ursus thibetanus) att…	no, info extracted from paper
222	Ursidae	asiatic black bear	2006-09-14	2006	9	34.1079	74.8139		Kashmir	India	India	2		2	farming	work/subsistence	agricoltural field				1		2		1	3_4	Attacks on humans by leopards and Asiatic black bear in the Kashmir valley - Analysis of case studies and spatial patterns of elevated conflict. Wildife Trust of India 2008;Incidence and pattern of bear maul injuries in Kashmir. Altaf Rasool et al 2010; Increasing incidence of injuries and fatalities inflicted by wild animals in Kashmir. Nabi et al. 2009; Injuries from bear (Ursus thibetanus) att…	no, info extracted from paper
223	Ursidae	asiatic black bear	2006-09-15	2006	9	34.1079	74.8139	Kashmir valley	Kashmir	India	India	2	16:00:00	2	collecting forest products	work/subsistence	natural habitat				1		2		1	2	Attacks on humans by leopards and Asiatic black bear in the Kashmir valley - Analysis of case studies and spatial patterns of elevated conflict. Wildife Trust of India 2008;Incidence and pattern of bear maul injuries in Kashmir. Altaf Rasool et al 2010; Increasing incidence of injuries and fatalities inflicted by wild animals in Kashmir. Nabi et al. 2009; Injuries from bear (Ursus thibetanus) att…	no, info extracted from paper
224	Ursidae	asiatic black bear	2006-09-15	2006	9	34.1079	74.8139	Kashmir valley	Kashmir	India	India	2	19:00:00	1	farming	work/subsistence	agricoltural field				1		2		1	3_4	Attacks on humans by leopards and Asiatic black bear in the Kashmir valley - Analysis of case studies and spatial patterns of elevated conflict. Wildife Trust of India 2008;Incidence and pattern of bear maul injuries in Kashmir. Altaf Rasool et al 2010; Increasing incidence of injuries and fatalities inflicted by wild animals in Kashmir. Nabi et al. 2009; Injuries from bear (Ursus thibetanus) att…	no, info extracted from paper
225	Ursidae	asiatic black bear	2006-09-20	2006	9	34.1079	74.8139	Kashmir valley	Kashmir	India	India	2	11:00:00	2	walking		urban area				1		2		1		Attacks on humans by leopards and Asiatic black bear in the Kashmir valley - Analysis of case studies and spatial patterns of elevated conflict. Wildife Trust of India 2008;Incidence and pattern of bear maul injuries in Kashmir. Altaf Rasool et al 2010; Increasing incidence of injuries and fatalities inflicted by wild animals in Kashmir. Nabi et al. 2009; Injuries from bear (Ursus thibetanus) att…	no, info extracted from paper
226	Ursidae	asiatic black bear	2006-09-22	2006	9	34.1079	74.8139	Kashmir valley	Kashmir	India	India	2	14:00:00	2	farming	work/subsistence	agricoltural field				1		2		1	3_4	Attacks on humans by leopards and Asiatic black bear in the Kashmir valley - Analysis of case studies and spatial patterns of elevated conflict. Wildife Trust of India 2008;Incidence and pattern of bear maul injuries in Kashmir. Altaf Rasool et al 2010; Increasing incidence of injuries and fatalities inflicted by wild animals in Kashmir. Nabi et al. 2009; Injuries from bear (Ursus thibetanus) att…	no, info extracted from paper
227	Ursidae	asiatic black bear		2006	9	34.1079	74.8139	Kashmir valley	Kashmir	India	India	2	12:00:00	2	livestock grazing	work/subsistence	natural habitat				1		2		1	2	Attacks on humans by leopards and Asiatic black bear in the Kashmir valley - Analysis of case studies and spatial patterns of elevated conflict. Wildife Trust of India 2008;Incidence and pattern of bear maul injuries in Kashmir. Altaf Rasool et al 2010; Increasing incidence of injuries and fatalities inflicted by wild animals in Kashmir. Nabi et al. 2009; Injuries from bear (Ursus thibetanus) att…	no, info extracted from paper
228	Ursidae	asiatic black bear		2006	9	34.1079	74.8139	Kashmir valley	Kashmir	India	India	2	12:00:00	2	livestock grazing	work/subsistence	natural habitat				1		2		1	10_12	Attacks on humans by leopards and Asiatic black bear in the Kashmir valley - Analysis of case studies and spatial patterns of elevated conflict. Wildife Trust of India 2008;Incidence and pattern of bear maul injuries in Kashmir. Altaf Rasool et al 2010; Increasing incidence of injuries and fatalities inflicted by wild animals in Kashmir. Nabi et al. 2009; Injuries from bear (Ursus thibetanus) att…	no, info extracted from paper
229	Ursidae	asiatic black bear	2006-10-03	2006	10	34.1079	74.8139	Kashmir valley	Kashmir	India	India	2	14:10:00	2	farming	work/subsistence	agricoltural field				1		2		1	3_4	Attacks on humans by leopards and Asiatic black bear in the Kashmir valley - Analysis of case studies and spatial patterns of elevated conflict. Wildife Trust of India 2008;Incidence and pattern of bear maul injuries in Kashmir. Altaf Rasool et al 2010; Increasing incidence of injuries and fatalities inflicted by wild animals in Kashmir. Nabi et al. 2009; Injuries from bear (Ursus thibetanus) att…	no, info extracted from paper
230	Ursidae	asiatic black bear	2006-10-09	2006	10	34.1079	74.8139	Kashmir valley	Kashmir	India	India	2	18:00:00	1	farming	work/subsistence	agricoltural field				1		2		1	3_4	Attacks on humans by leopards and Asiatic black bear in the Kashmir valley - Analysis of case studies and spatial patterns of elevated conflict. Wildife Trust of India 2008;Incidence and pattern of bear maul injuries in Kashmir. Altaf Rasool et al 2010; Increasing incidence of injuries and fatalities inflicted by wild animals in Kashmir. Nabi et al. 2009; Injuries from bear (Ursus thibetanus) att…	no, info extracted from paper
231	Ursidae	asiatic black bear	2006-10-09	2006	10	34.1079	74.8139		Kashmir	India	India	2		2	farming	work/subsistence	agricoltural field				1		2		1	3_4	Attacks on humans by leopards and Asiatic black bear in the Kashmir valley - Analysis of case studies and spatial patterns of elevated conflict. Wildife Trust of India 2008;Incidence and pattern of bear maul injuries in Kashmir. Altaf Rasool et al 2010; Increasing incidence of injuries and fatalities inflicted by wild animals in Kashmir. Nabi et al. 2009; Injuries from bear (Ursus thibetanus) att…	no, info extracted from paper
232	Ursidae	asiatic black bear	2006-10-15	2006	10	34.1079	74.8139	Kashmir valley	Kashmir	India	India	2	12:00:00	2	livestock grazing	work/subsistence	natural habitat				2		2	4	1		Attacks on humans by leopards and Asiatic black bear in the Kashmir valley - Analysis of case studies and spatial patterns of elevated conflict. Wildife Trust of India 2008;Incidence and pattern of bear maul injuries in Kashmir. Altaf Rasool et al 2010; Increasing incidence of injuries and fatalities inflicted by wild animals in Kashmir. Nabi et al. 2009; Injuries from bear (Ursus thibetanus) att…	no, info extracted from paper
233	Ursidae	asiatic black bear	2006-10-15	2006	10	34.1079	74.8139	Kashmir valley	Kashmir	India	India	2	07:00:00	1	walking		natural habitat				1		2		1		Attacks on humans by leopards and Asiatic black bear in the Kashmir valley - Analysis of case studies and spatial patterns of elevated conflict. Wildife Trust of India 2008;Incidence and pattern of bear maul injuries in Kashmir. Altaf Rasool et al 2010; Increasing incidence of injuries and fatalities inflicted by wild animals in Kashmir. Nabi et al. 2009; Injuries from bear (Ursus thibetanus) att…	no, info extracted from paper
234	Ursidae	asiatic black bear	2006-10-17	2006	10	34.1079	74.8139	Kashmir valley	Kashmir	India	India	2	15:00:00	2	various activities at/outside home/yard/garden	work/subsistence	at/outside home/yard/garden				2		2		2		Attacks on humans by leopards and Asiatic black bear in the Kashmir valley - Analysis of case studies and spatial patterns of elevated conflict. Wildife Trust of India 2008;Incidence and pattern of bear maul injuries in Kashmir. Altaf Rasool et al 2010; Increasing incidence of injuries and fatalities inflicted by wild animals in Kashmir. Nabi et al. 2009; Injuries from bear (Ursus thibetanus) att…	no, info extracted from paper
235	Ursidae	asiatic black bear	2006-10-20	2006	10	34.1079	74.8139	Kashmir valley	Kashmir	India	India	2	14:00:00	2	various activities at/outside home/yard/garden	work/subsistence	at/outside home/yard/garden				2		1		1		Attacks on humans by leopards and Asiatic black bear in the Kashmir valley - Analysis of case studies and spatial patterns of elevated conflict. Wildife Trust of India 2008;Incidence and pattern of bear maul injuries in Kashmir. Altaf Rasool et al 2010; Increasing incidence of injuries and fatalities inflicted by wild animals in Kashmir. Nabi et al. 2009; Injuries from bear (Ursus thibetanus) att…	no, info extracted from paper
236	Ursidae	asiatic black bear	2006-10-20	2006	10	34.1079	74.8139	Kashmir valley	Kashmir	India	India	2	14:30:00	2	playing	children playing	at/outside home/yard/garden				2		1		1		Attacks on humans by leopards and Asiatic black bear in the Kashmir valley - Analysis of case studies and spatial patterns of elevated conflict. Wildife Trust of India 2008;Incidence and pattern of bear maul injuries in Kashmir. Altaf Rasool et al 2010; Increasing incidence of injuries and fatalities inflicted by wild animals in Kashmir. Nabi et al. 2009; Injuries from bear (Ursus thibetanus) att…	no, info extracted from paper
237	Ursidae	asiatic black bear	2006-10-21	2006	10	34.1079	74.8139	Kashmir valley	Kashmir	India	India	2	10:30:00	2	farming	work/subsistence	agricoltural field				1		2		1	10_12	Attacks on humans by leopards and Asiatic black bear in the Kashmir valley - Analysis of case studies and spatial patterns of elevated conflict. Wildife Trust of India 2008;Incidence and pattern of bear maul injuries in Kashmir. Altaf Rasool et al 2010; Increasing incidence of injuries and fatalities inflicted by wild animals in Kashmir. Nabi et al. 2009; Injuries from bear (Ursus thibetanus) att…	no, info extracted from paper
238	Ursidae	asiatic black bear	2006-10-21	2006	10	34.1079	74.8139	Kashmir valley	Kashmir	India	India	2	09:15:00	2	various activities at/outside home/yard/garden	work/subsistence	at/outside home/yard/garden				2		2	4	1	10_12	Attacks on humans by leopards and Asiatic black bear in the Kashmir valley - Analysis of case studies and spatial patterns of elevated conflict. Wildife Trust of India 2008;Incidence and pattern of bear maul injuries in Kashmir. Altaf Rasool et al 2010; Increasing incidence of injuries and fatalities inflicted by wild animals in Kashmir. Nabi et al. 2009; Injuries from bear (Ursus thibetanus) att…	no, info extracted from paper
239	Ursidae	asiatic black bear	2006-10-26	2006	10	34.1079	74.8139	Kashmir valley	Kashmir	India	India	2	07:30:00	1	farming	work/subsistence	agricoltural field		2	yes	1		2		1	1	Attacks on humans by leopards and Asiatic black bear in the Kashmir valley - Analysis of case studies and spatial patterns of elevated conflict. Wildife Trust of India 2008;Incidence and pattern of bear maul injuries in Kashmir. Altaf Rasool et al 2010; Increasing incidence of injuries and fatalities inflicted by wild animals in Kashmir. Nabi et al. 2009; Injuries from bear (Ursus thibetanus) att…	no, info extracted from paper
240	Ursidae	asiatic black bear	2006-10-28	2006	10	34.1079	74.8139	Kashmir valley	Kashmir	India	India	2	10:00:00	2	farming	work/subsistence	agricoltural field				2		2		1	3_4	Attacks on humans by leopards and Asiatic black bear in the Kashmir valley - Analysis of case studies and spatial patterns of elevated conflict. Wildife Trust of India 2008;Incidence and pattern of bear maul injuries in Kashmir. Altaf Rasool et al 2010; Increasing incidence of injuries and fatalities inflicted by wild animals in Kashmir. Nabi et al. 2009; Injuries from bear (Ursus thibetanus) att…	no, info extracted from paper
241	Ursidae	asiatic black bear	2006-10-30	2006	10	34.3546	74.5912	Wular lake	Kashmir	India	India	2	12:30:00	2	farming	work/subsistence	at/outside home/yard/garden				1		2		1		Attacks on humans by leopards and Asiatic black bear in the Kashmir valley - Analysis of case studies and spatial patterns of elevated conflict. Wildife Trust of India 2008;Incidence and pattern of bear maul injuries in Kashmir. Altaf Rasool et al 2010; Increasing incidence of injuries and fatalities inflicted by wild animals in Kashmir. Nabi et al. 2009; Injuries from bear (Ursus thibetanus) att…	no, info extracted from paper
242	Ursidae	asiatic black bear	2006-10-30	2006	10	34.1079	74.8139	Kashmir valley	Kashmir	India	India	2	14:00:00	2	farming	work/subsistence	agricoltural field				1		2		1		Attacks on humans by leopards and Asiatic black bear in the Kashmir valley - Analysis of case studies and spatial patterns of elevated conflict. Wildife Trust of India 2008;Incidence and pattern of bear maul injuries in Kashmir. Altaf Rasool et al 2010; Increasing incidence of injuries and fatalities inflicted by wild animals in Kashmir. Nabi et al. 2009; Injuries from bear (Ursus thibetanus) att…	no, info extracted from paper
243	Ursidae	asiatic black bear	2006-10-31	2006	10	34.1079	74.8139	Kashmir valley	Kashmir	India	India	2	09:30:00	2	farming	work/subsistence	agricoltural field				1		2		1		Attacks on humans by leopards and Asiatic black bear in the Kashmir valley - Analysis of case studies and spatial patterns of elevated conflict. Wildife Trust of India 2008;Incidence and pattern of bear maul injuries in Kashmir. Altaf Rasool et al 2010; Increasing incidence of injuries and fatalities inflicted by wild animals in Kashmir. Nabi et al. 2009; Injuries from bear (Ursus thibetanus) att…	no, info extracted from paper
244	Ursidae	asiatic black bear		2006	10	34.1079	74.8139	Kashmir valley	Kashmir	India	India	2	10:00:00	2	livestock grazing	work/subsistence	natural habitat				1		2		1		Attacks on humans by leopards and Asiatic black bear in the Kashmir valley - Analysis of case studies and spatial patterns of elevated conflict. Wildife Trust of India 2008;Incidence and pattern of bear maul injuries in Kashmir. Altaf Rasool et al 2010; Increasing incidence of injuries and fatalities inflicted by wild animals in Kashmir. Nabi et al. 2009; Injuries from bear (Ursus thibetanus) att…	no, info extracted from paper
245	Ursidae	asiatic black bear	2006-11-02	2006	11	34.1079	74.8139	Kashmir valley	Kashmir	India	India	2	10:30:00	2	farming	work/subsistence	agricoltural field				1		2	4	1		Attacks on humans by leopards and Asiatic black bear in the Kashmir valley - Analysis of case studies and spatial patterns of elevated conflict. Wildife Trust of India 2008;Incidence and pattern of bear maul injuries in Kashmir. Altaf Rasool et al 2010; Increasing incidence of injuries and fatalities inflicted by wild animals in Kashmir. Nabi et al. 2009; Injuries from bear (Ursus thibetanus) att…	no, info extracted from paper
246	Ursidae	asiatic black bear	2006-11-02	2006	11	34.1079	74.8139	Kashmir valley	Kashmir	India	India	2	13:00:00	2	farming	work/subsistence	agricoltural field				1		2		1		Attacks on humans by leopards and Asiatic black bear in the Kashmir valley - Analysis of case studies and spatial patterns of elevated conflict. Wildife Trust of India 2008;Incidence and pattern of bear maul injuries in Kashmir. Altaf Rasool et al 2010; Increasing incidence of injuries and fatalities inflicted by wild animals in Kashmir. Nabi et al. 2009; Injuries from bear (Ursus thibetanus) att…	no, info extracted from paper
247	Ursidae	asiatic black bear	2006-11-02	2006	11	34.1079	74.8139	Kashmir valley	Kashmir	India	India	2	09:30:00	2	farming	work/subsistence	at/outside home/yard/garden				2		2		1		Attacks on humans by leopards and Asiatic black bear in the Kashmir valley - Analysis of case studies and spatial patterns of elevated conflict. Wildife Trust of India 2008;Incidence and pattern of bear maul injuries in Kashmir. Altaf Rasool et al 2010; Increasing incidence of injuries and fatalities inflicted by wild animals in Kashmir. Nabi et al. 2009; Injuries from bear (Ursus thibetanus) att…	no, info extracted from paper
248	Ursidae	asiatic black bear	2006-11-10	2006	11	34.1079	74.8139	Kashmir valley	Kashmir	India	India	2	11:00:00	2	livestock grazing	work/subsistence					1		2		1		Attacks on humans by leopards and Asiatic black bear in the Kashmir valley - Analysis of case studies and spatial patterns of elevated conflict. Wildife Trust of India 2008;Incidence and pattern of bear maul injuries in Kashmir. Altaf Rasool et al 2010; Increasing incidence of injuries and fatalities inflicted by wild animals in Kashmir. Nabi et al. 2009; Injuries from bear (Ursus thibetanus) att…	no, info extracted from paper
249	Ursidae	asiatic black bear	2006-11-14	2006	11	34.1079	74.8139	Kashmir valley	Kashmir	India	India	2	16:00:00	2	various activities at/outside home/yard/garden	work/subsistence	at/outside home/yard/garden				1		2		1	10_12	Attacks on humans by leopards and Asiatic black bear in the Kashmir valley - Analysis of case studies and spatial patterns of elevated conflict. Wildife Trust of India 2008;Incidence and pattern of bear maul injuries in Kashmir. Altaf Rasool et al 2010; Increasing incidence of injuries and fatalities inflicted by wild animals in Kashmir. Nabi et al. 2009; Injuries from bear (Ursus thibetanus) att…	no, info extracted from paper
250	Ursidae	asiatic black bear	2006-11-14	2006	11	34.1079	74.8139	Kashmir valley	Kashmir	India	India	2	15:00:00	2	toilet/bathing/washing clothes outside	work/subsistence	natural habitat				1		2		1		Attacks on humans by leopards and Asiatic black bear in the Kashmir valley - Analysis of case studies and spatial patterns of elevated conflict. Wildife Trust of India 2008;Incidence and pattern of bear maul injuries in Kashmir. Altaf Rasool et al 2010; Increasing incidence of injuries and fatalities inflicted by wild animals in Kashmir. Nabi et al. 2009; Injuries from bear (Ursus thibetanus) att…	no, info extracted from paper
251	Ursidae	asiatic black bear	2006-11-14	2006	11	34.1079	74.8139	Kashmir valley	Kashmir	India	India	2	15:00:00	2	farming	work/subsistence	agricoltural field				1		2		1		Attacks on humans by leopards and Asiatic black bear in the Kashmir valley - Analysis of case studies and spatial patterns of elevated conflict. Wildife Trust of India 2008;Incidence and pattern of bear maul injuries in Kashmir. Altaf Rasool et al 2010; Increasing incidence of injuries and fatalities inflicted by wild animals in Kashmir. Nabi et al. 2009; Injuries from bear (Ursus thibetanus) att…	no, info extracted from paper
252	Ursidae	asiatic black bear	2006-11-15	2006	11	34.1079	74.8139	Kashmir valley	Kashmir	India	India	2	21:00:00	3	livestock grazing	work/subsistence					1		2		1	3_4	Attacks on humans by leopards and Asiatic black bear in the Kashmir valley - Analysis of case studies and spatial patterns of elevated conflict. Wildife Trust of India 2008;Incidence and pattern of bear maul injuries in Kashmir. Altaf Rasool et al 2010; Increasing incidence of injuries and fatalities inflicted by wild animals in Kashmir. Nabi et al. 2009; Injuries from bear (Ursus thibetanus) att…	no, info extracted from paper
253	Ursidae	asiatic black bear	2006-11-18	2006	11	34.1079	74.8139	Kashmir valley	Kashmir	India	India	2	11:00:00	2	other	work/subsistence					2		2	4	1		Attacks on humans by leopards and Asiatic black bear in the Kashmir valley - Analysis of case studies and spatial patterns of elevated conflict. Wildife Trust of India 2008;Incidence and pattern of bear maul injuries in Kashmir. Altaf Rasool et al 2010; Increasing incidence of injuries and fatalities inflicted by wild animals in Kashmir. Nabi et al. 2009; Injuries from bear (Ursus thibetanus) att…	no, info extracted from paper
254	Ursidae	asiatic black bear	2006-11-18	2006	11	34.1079	74.8139	Kashmir valley	Kashmir	India	India	2	13:00:00	2	livestock grazing	work/subsistence					1		2		1		Attacks on humans by leopards and Asiatic black bear in the Kashmir valley - Analysis of case studies and spatial patterns of elevated conflict. Wildife Trust of India 2008;Incidence and pattern of bear maul injuries in Kashmir. Altaf Rasool et al 2010; Increasing incidence of injuries and fatalities inflicted by wild animals in Kashmir. Nabi et al. 2009; Injuries from bear (Ursus thibetanus) att…	no, info extracted from paper
255	Ursidae	asiatic black bear	2006-12-01	2006	12	34.1079	74.8139	Kashmir valley	Kashmir	India	India	2	12:00:00	2	farming	work/subsistence	agricoltural field				1		2		1		Attacks on humans by leopards and Asiatic black bear in the Kashmir valley - Analysis of case studies and spatial patterns of elevated conflict. Wildife Trust of India 2008;Incidence and pattern of bear maul injuries in Kashmir. Altaf Rasool et al 2010; Increasing incidence of injuries and fatalities inflicted by wild animals in Kashmir. Nabi et al. 2009; Injuries from bear (Ursus thibetanus) att…	no, info extracted from paper
256	Ursidae	asiatic black bear	2006-12-21	2006	12	34.1079	74.8139	Kashmir valley	Kashmir	India	India	2	13:00:00	2	livestock grazing	work/subsistence			2	yes	1		2		1	3_4	Attacks on humans by leopards and Asiatic black bear in the Kashmir valley - Analysis of case studies and spatial patterns of elevated conflict. Wildife Trust of India 2008;Incidence and pattern of bear maul injuries in Kashmir. Altaf Rasool et al 2010; Increasing incidence of injuries and fatalities inflicted by wild animals in Kashmir. Nabi et al. 2009; Injuries from bear (Ursus thibetanus) att…	no, info extracted from paper
257	Ursidae	asiatic black bear		2006		34.1079	74.8139	Kashmir valley	Kashmir	India	India	2	12:00:00	2	livestock grazing	work/subsistence	natural habitat				1		2		1		Attacks on humans by leopards and Asiatic black bear in the Kashmir valley - Analysis of case studies and spatial patterns of elevated conflict. Wildife Trust of India 2008;Incidence and pattern of bear maul injuries in Kashmir. Altaf Rasool et al 2010; Increasing incidence of injuries and fatalities inflicted by wild animals in Kashmir. Nabi et al. 2009; Injuries from bear (Ursus thibetanus) att…	no, info extracted from paper
258	Ursidae	asiatic black bear		2006	10	34.1079	74.8139	Kashmir valley	Kashmir	India	India	2	15:00:00	2	other work activities	work/subsistence	natural habitat				1		2		1	2	Attacks on humans by leopards and Asiatic black bear in the Kashmir valley - Analysis of case studies and spatial patterns of elevated conflict. Wildife Trust of India 2008;Incidence and pattern of bear maul injuries in Kashmir. Altaf Rasool et al 2010; Increasing incidence of injuries and fatalities inflicted by wild animals in Kashmir. Nabi et al. 2009; Injuries from bear (Ursus thibetanus) att…	no, info extracted from paper
259	Ursidae	asiatic black bear	2007-01-01	2007	1	34.1079	74.8139	Kashmir valley	Kashmir	India	India	2	10:00:00	2	farming	work/subsistence	agricoltural field				1		2		1	10_12	Attacks on humans by leopards and Asiatic black bear in the Kashmir valley - Analysis of case studies and spatial patterns of elevated conflict. Wildife Trust of India 2008;Incidence and pattern of bear maul injuries in Kashmir. Altaf Rasool et al 2010; Increasing incidence of injuries and fatalities inflicted by wild animals in Kashmir. Nabi et al. 2009; Injuries from bear (Ursus thibetanus) att…	no, info extracted from paper
260	Ursidae	asiatic black bear	2007-01-15	2007	1	34.1079	74.8139	Kashmir valley	Kashmir	India	India	2	08:00:00	2	other	work/subsistence	urban area				1		2		1	3_4	Attacks on humans by leopards and Asiatic black bear in the Kashmir valley - Analysis of case studies and spatial patterns of elevated conflict. Wildife Trust of India 2008;Incidence and pattern of bear maul injuries in Kashmir. Altaf Rasool et al 2010; Increasing incidence of injuries and fatalities inflicted by wild animals in Kashmir. Nabi et al. 2009; Injuries from bear (Ursus thibetanus) att…	no, info extracted from paper
261	Ursidae	asiatic black bear		2007	3	34.1079	74.8139	Kashmir valley	Kashmir	India	India	2	11:00:00	2	farming	work/subsistence	agricoltural field				2		2		1		Attacks on humans by leopards and Asiatic black bear in the Kashmir valley - Analysis of case studies and spatial patterns of elevated conflict. Wildife Trust of India 2008;Incidence and pattern of bear maul injuries in Kashmir. Altaf Rasool et al 2010; Increasing incidence of injuries and fatalities inflicted by wild animals in Kashmir. Nabi et al. 2009; Injuries from bear (Ursus thibetanus) att…	no, info extracted from paper
262	Ursidae	asiatic black bear	2007-04-04	2007	4	34.1079	74.8139	Kashmir valley	Kashmir	India	India	2	15:00:00	2	farming	work/subsistence	agricoltural field				1		2		1		Attacks on humans by leopards and Asiatic black bear in the Kashmir valley - Analysis of case studies and spatial patterns of elevated conflict. Wildife Trust of India 2008;Incidence and pattern of bear maul injuries in Kashmir. Altaf Rasool et al 2010; Increasing incidence of injuries and fatalities inflicted by wild animals in Kashmir. Nabi et al. 2009; Injuries from bear (Ursus thibetanus) att…	no, info extracted from paper
263	Ursidae	asiatic black bear	2007-04-04	2007	4	34.1079	74.8139	Kashmir valley	Kashmir	India	India	2	17:00:00	2	livestock grazing	work/subsistence	natural habitat				1		2		1		Attacks on humans by leopards and Asiatic black bear in the Kashmir valley - Analysis of case studies and spatial patterns of elevated conflict. Wildife Trust of India 2008;Incidence and pattern of bear maul injuries in Kashmir. Altaf Rasool et al 2010; Increasing incidence of injuries and fatalities inflicted by wild animals in Kashmir. Nabi et al. 2009; Injuries from bear (Ursus thibetanus) att…	no, info extracted from paper
264	Ursidae	asiatic black bear	2007-05-15	2007	5	34.1079	74.8139	Kashmir valley	Kashmir	India	India	2	09:15:00	2	farming	work/subsistence	agricoltural field				1		2		2	10_12	Attacks on humans by leopards and Asiatic black bear in the Kashmir valley - Analysis of case studies and spatial patterns of elevated conflict. Wildife Trust of India 2008;Incidence and pattern of bear maul injuries in Kashmir. Altaf Rasool et al 2010; Increasing incidence of injuries and fatalities inflicted by wild animals in Kashmir. Nabi et al. 2009; Injuries from bear (Ursus thibetanus) att…	no, info extracted from paper
265	Ursidae	asiatic black bear		1990-2007	11	34.1079	74.8139		Kashmir	India	India	2		2							1		1		2		Incidence and pattern of bear maul injuries in Kashmir. Altaf Rasool et al 2010; Increasing incidence of injuries and fatalities inflicted by wild animals in Kashmir. Nabi et al. 2009; Injuries from bear (Ursus thibetanus) attacks in Kashmir. Shafaat Rashid TAK et al. 2009. (info combined when possible)	no, info extracted from paper
266	Ursidae	asiatic black bear		1990-2007	8	34.1079	74.8139		Kashmir	India	India	2		2							1		1		2		Incidence and pattern of bear maul injuries in Kashmir. Altaf Rasool et al 2010; Increasing incidence of injuries and fatalities inflicted by wild animals in Kashmir. Nabi et al. 2009; Injuries from bear (Ursus thibetanus) attacks in Kashmir. Shafaat Rashid TAK et al. 2009. (info combined when possible)	no, info extracted from paper
267	Ursidae	asiatic black bear		1990-2007	2	34.1079	74.8139		Kashmir	India	India	2		2			urban area				1		2		2	2	Incidence and pattern of bear maul injuries in Kashmir. Altaf Rasool et al 2010; Increasing incidence of injuries and fatalities inflicted by wild animals in Kashmir. Nabi et al. 2009; Injuries from bear (Ursus thibetanus) attacks in Kashmir. Shafaat Rashid TAK et al. 2009. (info combined when possible)	no, info extracted from paper
268	Ursidae	asiatic black bear		1990-2007	2	34.1079	74.8139		Kashmir	India	India	2		2			urban area				1		2		2	2	Incidence and pattern of bear maul injuries in Kashmir. Altaf Rasool et al 2010; Increasing incidence of injuries and fatalities inflicted by wild animals in Kashmir. Nabi et al. 2009; Injuries from bear (Ursus thibetanus) attacks in Kashmir. Shafaat Rashid TAK et al. 2009. (info combined when possible)	no, info extracted from paper
269	Ursidae	asiatic black bear		1990-2007	2	34.1079	74.8139		Kashmir	India	India	2		2			urban area				2		2		2	2	Incidence and pattern of bear maul injuries in Kashmir. Altaf Rasool et al 2010; Increasing incidence of injuries and fatalities inflicted by wild animals in Kashmir. Nabi et al. 2009; Injuries from bear (Ursus thibetanus) attacks in Kashmir. Shafaat Rashid TAK et al. 2009. (info combined when possible)	no, info extracted from paper
270	Ursidae	asiatic black bear		1990-2007	2	34.1079	74.8139		Kashmir	India	India	2		2			urban area				1		2		2	2	Incidence and pattern of bear maul injuries in Kashmir. Altaf Rasool et al 2010; Increasing incidence of injuries and fatalities inflicted by wild animals in Kashmir. Nabi et al. 2009; Injuries from bear (Ursus thibetanus) attacks in Kashmir. Shafaat Rashid TAK et al. 2009. (info combined when possible)	no, info extracted from paper
271	Ursidae	asiatic black bear		1990-2007	2	34.1079	74.8139		Kashmir	India	India	2		2			urban area				1		2		2	2	Incidence and pattern of bear maul injuries in Kashmir. Altaf Rasool et al 2010; Increasing incidence of injuries and fatalities inflicted by wild animals in Kashmir. Nabi et al. 2009; Injuries from bear (Ursus thibetanus) attacks in Kashmir. Shafaat Rashid TAK et al. 2009. (info combined when possible)	no, info extracted from paper
272	Ursidae	asiatic black bear		1990-2007	2	34.1079	74.8139		Kashmir	India	India	2		2			urban area				1		2		2	2	Incidence and pattern of bear maul injuries in Kashmir. Altaf Rasool et al 2010; Increasing incidence of injuries and fatalities inflicted by wild animals in Kashmir. Nabi et al. 2009; Injuries from bear (Ursus thibetanus) attacks in Kashmir. Shafaat Rashid TAK et al. 2009. (info combined when possible)	no, info extracted from paper
273	Ursidae	asiatic black bear		1990-2007	2	34.1079	74.8139		Kashmir	India	India	2		2			urban area				1		2		1	2	Incidence and pattern of bear maul injuries in Kashmir. Altaf Rasool et al 2010; Increasing incidence of injuries and fatalities inflicted by wild animals in Kashmir. Nabi et al. 2009; Injuries from bear (Ursus thibetanus) attacks in Kashmir. Shafaat Rashid TAK et al. 2009. (info combined when possible)	no, info extracted from paper
274	Ursidae	asiatic black bear		1990-2007	2	34.1079	74.8139		Kashmir	India	India	2		2			urban area				1		2		1	2	Incidence and pattern of bear maul injuries in Kashmir. Altaf Rasool et al 2010; Increasing incidence of injuries and fatalities inflicted by wild animals in Kashmir. Nabi et al. 2009; Injuries from bear (Ursus thibetanus) attacks in Kashmir. Shafaat Rashid TAK et al. 2009. (info combined when possible)	no, info extracted from paper
275	Ursidae	asiatic black bear		1990-2007	10	34.1079	74.8139		Kashmir	India	India	2		2			urban area				1		2		1	2	Incidence and pattern of bear maul injuries in Kashmir. Altaf Rasool et al 2010; Increasing incidence of injuries and fatalities inflicted by wild animals in Kashmir. Nabi et al. 2009; Injuries from bear (Ursus thibetanus) attacks in Kashmir. Shafaat Rashid TAK et al. 2009. (info combined when possible)	no, info extracted from paper
276	Ursidae	asiatic black bear		1990-2007	3	34.1079	74.8139		Kashmir	India	India	2		2			urban area				2		2		1	2	Incidence and pattern of bear maul injuries in Kashmir. Altaf Rasool et al 2010; Increasing incidence of injuries and fatalities inflicted by wild animals in Kashmir. Nabi et al. 2009; Injuries from bear (Ursus thibetanus) attacks in Kashmir. Shafaat Rashid TAK et al. 2009. (info combined when possible)	no, info extracted from paper
277	Ursidae	asiatic black bear		1990-2007	3	34.1079	74.8139		Kashmir	India	India	2		2			urban area				1		2		1	2	Incidence and pattern of bear maul injuries in Kashmir. Altaf Rasool et al 2010; Increasing incidence of injuries and fatalities inflicted by wild animals in Kashmir. Nabi et al. 2009; Injuries from bear (Ursus thibetanus) attacks in Kashmir. Shafaat Rashid TAK et al. 2009. (info combined when possible)	no, info extracted from paper
278	Ursidae	asiatic black bear		1990-2007	3	34.1079	74.8139		Kashmir	India	India	2		2			urban area				1		2		1	2	Incidence and pattern of bear maul injuries in Kashmir. Altaf Rasool et al 2010; Increasing incidence of injuries and fatalities inflicted by wild animals in Kashmir. Nabi et al. 2009; Injuries from bear (Ursus thibetanus) attacks in Kashmir. Shafaat Rashid TAK et al. 2009. (info combined when possible)	no, info extracted from paper
279	Ursidae	asiatic black bear		1990-2007	3	34.1079	74.8139		Kashmir	India	India	2		2			urban area				1		2		1	2	Incidence and pattern of bear maul injuries in Kashmir. Altaf Rasool et al 2010; Increasing incidence of injuries and fatalities inflicted by wild animals in Kashmir. Nabi et al. 2009; Injuries from bear (Ursus thibetanus) attacks in Kashmir. Shafaat Rashid TAK et al. 2009. (info combined when possible)	no, info extracted from paper
280	Ursidae	asiatic black bear		1990-2007	3	34.1079	74.8139		Kashmir	India	India	2		2			urban area				1		2		1	2	Incidence and pattern of bear maul injuries in Kashmir. Altaf Rasool et al 2010; Increasing incidence of injuries and fatalities inflicted by wild animals in Kashmir. Nabi et al. 2009; Injuries from bear (Ursus thibetanus) attacks in Kashmir. Shafaat Rashid TAK et al. 2009. (info combined when possible)	no, info extracted from paper
281	Ursidae	asiatic black bear		1990-2007	3	34.1079	74.8139		Kashmir	India	India	2		2			urban area				1		2		1	2	Incidence and pattern of bear maul injuries in Kashmir. Altaf Rasool et al 2010; Increasing incidence of injuries and fatalities inflicted by wild animals in Kashmir. Nabi et al. 2009; Injuries from bear (Ursus thibetanus) attacks in Kashmir. Shafaat Rashid TAK et al. 2009. (info combined when possible)	no, info extracted from paper
282	Ursidae	asiatic black bear		1990-2007	3	34.1079	74.8139		Kashmir	India	India	2		2			urban area				1		2		1	2	Incidence and pattern of bear maul injuries in Kashmir. Altaf Rasool et al 2010; Increasing incidence of injuries and fatalities inflicted by wild animals in Kashmir. Nabi et al. 2009; Injuries from bear (Ursus thibetanus) attacks in Kashmir. Shafaat Rashid TAK et al. 2009. (info combined when possible)	no, info extracted from paper
283	Ursidae	asiatic black bear		1990-2007	3	34.1079	74.8139		Kashmir	India	India	2		2			urban area				1		2		1	2	Incidence and pattern of bear maul injuries in Kashmir. Altaf Rasool et al 2010; Increasing incidence of injuries and fatalities inflicted by wild animals in Kashmir. Nabi et al. 2009; Injuries from bear (Ursus thibetanus) attacks in Kashmir. Shafaat Rashid TAK et al. 2009. (info combined when possible)	no, info extracted from paper
284	Ursidae	asiatic black bear		1990-2007	3	34.1079	74.8139		Kashmir	India	India	2		2			urban area				1		2		1	2	Incidence and pattern of bear maul injuries in Kashmir. Altaf Rasool et al 2010; Increasing incidence of injuries and fatalities inflicted by wild animals in Kashmir. Nabi et al. 2009; Injuries from bear (Ursus thibetanus) attacks in Kashmir. Shafaat Rashid TAK et al. 2009. (info combined when possible)	no, info extracted from paper
285	Ursidae	asiatic black bear		1990-2007	3	34.1079	74.8139		Kashmir	India	India	2		2			urban area				1		2		1	2	Incidence and pattern of bear maul injuries in Kashmir. Altaf Rasool et al 2010; Increasing incidence of injuries and fatalities inflicted by wild animals in Kashmir. Nabi et al. 2009; Injuries from bear (Ursus thibetanus) attacks in Kashmir. Shafaat Rashid TAK et al. 2009. (info combined when possible)	no, info extracted from paper
286	Ursidae	asiatic black bear		1990-2007	3	34.1079	74.8139		Kashmir	India	India	2		2			urban area				1		2		1	2	Incidence and pattern of bear maul injuries in Kashmir. Altaf Rasool et al 2010; Increasing incidence of injuries and fatalities inflicted by wild animals in Kashmir. Nabi et al. 2009; Injuries from bear (Ursus thibetanus) attacks in Kashmir. Shafaat Rashid TAK et al. 2009. (info combined when possible)	no, info extracted from paper
287	Ursidae	asiatic black bear		1990-2007	10	34.1079	74.8139		Kashmir	India	India	2		2			urban area				1		2		1	2	Incidence and pattern of bear maul injuries in Kashmir. Altaf Rasool et al 2010; Increasing incidence of injuries and fatalities inflicted by wild animals in Kashmir. Nabi et al. 2009; Injuries from bear (Ursus thibetanus) attacks in Kashmir. Shafaat Rashid TAK et al. 2009. (info combined when possible)	no, info extracted from paper
288	Ursidae	asiatic black bear		1990-2007	11	34.1079	74.8139		Kashmir	India	India	2		2			urban area				1		2		1	2	Incidence and pattern of bear maul injuries in Kashmir. Altaf Rasool et al 2010; Increasing incidence of injuries and fatalities inflicted by wild animals in Kashmir. Nabi et al. 2009; Injuries from bear (Ursus thibetanus) attacks in Kashmir. Shafaat Rashid TAK et al. 2009. (info combined when possible)	no, info extracted from paper
289	Ursidae	asiatic black bear		1990-2007	11	34.1079	74.8139		Kashmir	India	India	2		2			urban area				1		2		1	2	Incidence and pattern of bear maul injuries in Kashmir. Altaf Rasool et al 2010; Increasing incidence of injuries and fatalities inflicted by wild animals in Kashmir. Nabi et al. 2009; Injuries from bear (Ursus thibetanus) attacks in Kashmir. Shafaat Rashid TAK et al. 2009. (info combined when possible)	no, info extracted from paper
290	Ursidae	asiatic black bear		1990-2007	4	34.1079	74.8139		Kashmir	India	India	2		2			urban area				1		2		1	2	Incidence and pattern of bear maul injuries in Kashmir. Altaf Rasool et al 2010; Increasing incidence of injuries and fatalities inflicted by wild animals in Kashmir. Nabi et al. 2009; Injuries from bear (Ursus thibetanus) attacks in Kashmir. Shafaat Rashid TAK et al. 2009. (info combined when possible)	no, info extracted from paper
291	Ursidae	asiatic black bear		1990-2007	4	34.1079	74.8139		Kashmir	India	India	2		2			urban area				1		2		1	2	Incidence and pattern of bear maul injuries in Kashmir. Altaf Rasool et al 2010; Increasing incidence of injuries and fatalities inflicted by wild animals in Kashmir. Nabi et al. 2009; Injuries from bear (Ursus thibetanus) attacks in Kashmir. Shafaat Rashid TAK et al. 2009. (info combined when possible)	no, info extracted from paper
292	Ursidae	asiatic black bear		1990-2007	8	34.1079	74.8139		Kashmir	India	India	2		2			urban area				1		2		1	2	Incidence and pattern of bear maul injuries in Kashmir. Altaf Rasool et al 2010; Increasing incidence of injuries and fatalities inflicted by wild animals in Kashmir. Nabi et al. 2009; Injuries from bear (Ursus thibetanus) attacks in Kashmir. Shafaat Rashid TAK et al. 2009. (info combined when possible)	no, info extracted from paper
293	Ursidae	asiatic black bear		1990-2007	10	34.1079	74.8139		Kashmir	India	India	2		2			urban area				2		2		1	2	Incidence and pattern of bear maul injuries in Kashmir. Altaf Rasool et al 2010; Increasing incidence of injuries and fatalities inflicted by wild animals in Kashmir. Nabi et al. 2009; Injuries from bear (Ursus thibetanus) attacks in Kashmir. Shafaat Rashid TAK et al. 2009. (info combined when possible)	no, info extracted from paper
294	Ursidae	asiatic black bear		1990-2007	10	34.1079	74.8139		Kashmir	India	India	2		2							1		2		1	2	Incidence and pattern of bear maul injuries in Kashmir. Altaf Rasool et al 2010; Increasing incidence of injuries and fatalities inflicted by wild animals in Kashmir. Nabi et al. 2009; Injuries from bear (Ursus thibetanus) attacks in Kashmir. Shafaat Rashid TAK et al. 2009. (info combined when possible)	no, info extracted from paper
295	Ursidae	asiatic black bear		1990-2007	10	34.1079	74.8139		Kashmir	India	India	2		2							1		2		1	2	Incidence and pattern of bear maul injuries in Kashmir. Altaf Rasool et al 2010; Increasing incidence of injuries and fatalities inflicted by wild animals in Kashmir. Nabi et al. 2009; Injuries from bear (Ursus thibetanus) attacks in Kashmir. Shafaat Rashid TAK et al. 2009. (info combined when possible)	no, info extracted from paper
296	Ursidae	asiatic black bear		1990-2007	4	34.1079	74.8139		Kashmir	India	India	2		2							1		2		1	2	Incidence and pattern of bear maul injuries in Kashmir. Altaf Rasool et al 2010; Increasing incidence of injuries and fatalities inflicted by wild animals in Kashmir. Nabi et al. 2009; Injuries from bear (Ursus thibetanus) attacks in Kashmir. Shafaat Rashid TAK et al. 2009. (info combined when possible)	no, info extracted from paper
297	Ursidae	asiatic black bear		1990-2007	4	34.1079	74.8139		Kashmir	India	India	2		2							1		2		1	2	Incidence and pattern of bear maul injuries in Kashmir. Altaf Rasool et al 2010; Increasing incidence of injuries and fatalities inflicted by wild animals in Kashmir. Nabi et al. 2009; Injuries from bear (Ursus thibetanus) attacks in Kashmir. Shafaat Rashid TAK et al. 2009. (info combined when possible)	no, info extracted from paper
298	Ursidae	asiatic black bear		1990-2007	4	34.1079	74.8139		Kashmir	India	India	2		2							1		2		1	2	Incidence and pattern of bear maul injuries in Kashmir. Altaf Rasool et al 2010; Increasing incidence of injuries and fatalities inflicted by wild animals in Kashmir. Nabi et al. 2009; Injuries from bear (Ursus thibetanus) attacks in Kashmir. Shafaat Rashid TAK et al. 2009. (info combined when possible)	no, info extracted from paper
299	Ursidae	asiatic black bear		1990-2007	4	34.1079	74.8139		Kashmir	India	India	2		2							1		2		1	2	Incidence and pattern of bear maul injuries in Kashmir. Altaf Rasool et al 2010; Increasing incidence of injuries and fatalities inflicted by wild animals in Kashmir. Nabi et al. 2009; Injuries from bear (Ursus thibetanus) attacks in Kashmir. Shafaat Rashid TAK et al. 2009. (info combined when possible)	no, info extracted from paper
300	Ursidae	asiatic black bear		1990-2007	10	34.1079	74.8139		Kashmir	India	India	2		2							1		2		1	2	Incidence and pattern of bear maul injuries in Kashmir. Altaf Rasool et al 2010; Increasing incidence of injuries and fatalities inflicted by wild animals in Kashmir. Nabi et al. 2009; Injuries from bear (Ursus thibetanus) attacks in Kashmir. Shafaat Rashid TAK et al. 2009. (info combined when possible)	no, info extracted from paper
301	Ursidae	asiatic black bear		1990-2007	10	34.1079	74.8139		Kashmir	India	India	2		2							1		2		1	2	Incidence and pattern of bear maul injuries in Kashmir. Altaf Rasool et al 2010; Increasing incidence of injuries and fatalities inflicted by wild animals in Kashmir. Nabi et al. 2009; Injuries from bear (Ursus thibetanus) attacks in Kashmir. Shafaat Rashid TAK et al. 2009. (info combined when possible)	no, info extracted from paper
302	Ursidae	asiatic black bear		1990-2007	4	34.1079	74.8139		Kashmir	India	India	2		2							1		2		1	2	Incidence and pattern of bear maul injuries in Kashmir. Altaf Rasool et al 2010; Increasing incidence of injuries and fatalities inflicted by wild animals in Kashmir. Nabi et al. 2009; Injuries from bear (Ursus thibetanus) attacks in Kashmir. Shafaat Rashid TAK et al. 2009. (info combined when possible)	no, info extracted from paper
303	Ursidae	asiatic black bear		1990-2007	4	34.1079	74.8139		Kashmir	India	India	2		2							1		2		1	2	Incidence and pattern of bear maul injuries in Kashmir. Altaf Rasool et al 2010; Increasing incidence of injuries and fatalities inflicted by wild animals in Kashmir. Nabi et al. 2009; Injuries from bear (Ursus thibetanus) attacks in Kashmir. Shafaat Rashid TAK et al. 2009. (info combined when possible)	no, info extracted from paper
304	Ursidae	asiatic black bear		1990-2007	4	34.1079	74.8139		Kashmir	India	India	2		2							1		2		1	2	Incidence and pattern of bear maul injuries in Kashmir. Altaf Rasool et al 2010; Increasing incidence of injuries and fatalities inflicted by wild animals in Kashmir. Nabi et al. 2009; Injuries from bear (Ursus thibetanus) attacks in Kashmir. Shafaat Rashid TAK et al. 2009. (info combined when possible)	no, info extracted from paper
305	Ursidae	asiatic black bear		1990-2007	8	34.1079	74.8139		Kashmir	India	India	2		2							2		2		1	2	Incidence and pattern of bear maul injuries in Kashmir. Altaf Rasool et al 2010; Increasing incidence of injuries and fatalities inflicted by wild animals in Kashmir. Nabi et al. 2009; Injuries from bear (Ursus thibetanus) attacks in Kashmir. Shafaat Rashid TAK et al. 2009. (info combined when possible)	no, info extracted from paper
306	Ursidae	asiatic black bear		1990-2007	4	34.1079	74.8139		Kashmir	India	India	2		2							2		2		1	2	Incidence and pattern of bear maul injuries in Kashmir. Altaf Rasool et al 2010; Increasing incidence of injuries and fatalities inflicted by wild animals in Kashmir. Nabi et al. 2009; Injuries from bear (Ursus thibetanus) attacks in Kashmir. Shafaat Rashid TAK et al. 2009. (info combined when possible)	no, info extracted from paper
307	Ursidae	asiatic black bear		1990-2007	5	34.1079	74.8139		Kashmir	India	India	2		2							2		2		1	2	Incidence and pattern of bear maul injuries in Kashmir. Altaf Rasool et al 2010; Increasing incidence of injuries and fatalities inflicted by wild animals in Kashmir. Nabi et al. 2009; Injuries from bear (Ursus thibetanus) attacks in Kashmir. Shafaat Rashid TAK et al. 2009. (info combined when possible)	no, info extracted from paper
308	Ursidae	asiatic black bear		1990-2007	5	34.1079	74.8139		Kashmir	India	India	2		2							2		2		1	2	Incidence and pattern of bear maul injuries in Kashmir. Altaf Rasool et al 2010; Increasing incidence of injuries and fatalities inflicted by wild animals in Kashmir. Nabi et al. 2009; Injuries from bear (Ursus thibetanus) attacks in Kashmir. Shafaat Rashid TAK et al. 2009. (info combined when possible)	no, info extracted from paper
309	Ursidae	asiatic black bear		1990-2007	5	34.1079	74.8139		Kashmir	India	India	2		2							1		2		1	2	Incidence and pattern of bear maul injuries in Kashmir. Altaf Rasool et al 2010; Increasing incidence of injuries and fatalities inflicted by wild animals in Kashmir. Nabi et al. 2009; Injuries from bear (Ursus thibetanus) attacks in Kashmir. Shafaat Rashid TAK et al. 2009. (info combined when possible)	no, info extracted from paper
310	Ursidae	asiatic black bear		1990-2007	9	34.1079	74.8139		Kashmir	India	India	2		2							1		2		1	2	Incidence and pattern of bear maul injuries in Kashmir. Altaf Rasool et al 2010; Increasing incidence of injuries and fatalities inflicted by wild animals in Kashmir. Nabi et al. 2009; Injuries from bear (Ursus thibetanus) attacks in Kashmir. Shafaat Rashid TAK et al. 2009. (info combined when possible)	no, info extracted from paper
311	Ursidae	asiatic black bear		1990-2007	10	34.1079	74.8139		Kashmir	India	India	2		2							1		2		1	2	Incidence and pattern of bear maul injuries in Kashmir. Altaf Rasool et al 2010; Increasing incidence of injuries and fatalities inflicted by wild animals in Kashmir. Nabi et al. 2009; Injuries from bear (Ursus thibetanus) attacks in Kashmir. Shafaat Rashid TAK et al. 2009. (info combined when possible)	no, info extracted from paper
312	Ursidae	asiatic black bear		1990-2007	10	34.1079	74.8139		Kashmir	India	India	2		2							1		2		1	2	Incidence and pattern of bear maul injuries in Kashmir. Altaf Rasool et al 2010; Increasing incidence of injuries and fatalities inflicted by wild animals in Kashmir. Nabi et al. 2009; Injuries from bear (Ursus thibetanus) attacks in Kashmir. Shafaat Rashid TAK et al. 2009. (info combined when possible)	no, info extracted from paper
313	Ursidae	asiatic black bear		1990-2007	5	34.1079	74.8139		Kashmir	India	India	2		2							1		2		1	2	Incidence and pattern of bear maul injuries in Kashmir. Altaf Rasool et al 2010; Increasing incidence of injuries and fatalities inflicted by wild animals in Kashmir. Nabi et al. 2009; Injuries from bear (Ursus thibetanus) attacks in Kashmir. Shafaat Rashid TAK et al. 2009. (info combined when possible)	no, info extracted from paper
314	Ursidae	asiatic black bear		1990-2007	5	34.1079	74.8139		Kashmir	India	India	2		2							1		2		1	2	Incidence and pattern of bear maul injuries in Kashmir. Altaf Rasool et al 2010; Increasing incidence of injuries and fatalities inflicted by wild animals in Kashmir. Nabi et al. 2009; Injuries from bear (Ursus thibetanus) attacks in Kashmir. Shafaat Rashid TAK et al. 2009. (info combined when possible)	no, info extracted from paper
315	Ursidae	asiatic black bear		1990-2007	8	34.1079	74.8139		Kashmir	India	India	2		2							1		2		1	2	Incidence and pattern of bear maul injuries in Kashmir. Altaf Rasool et al 2010; Increasing incidence of injuries and fatalities inflicted by wild animals in Kashmir. Nabi et al. 2009; Injuries from bear (Ursus thibetanus) attacks in Kashmir. Shafaat Rashid TAK et al. 2009. (info combined when possible)	no, info extracted from paper
316	Ursidae	asiatic black bear		1990-2007	5	34.1079	74.8139		Kashmir	India	India	2		2							1		2		1	2	Incidence and pattern of bear maul injuries in Kashmir. Altaf Rasool et al 2010; Increasing incidence of injuries and fatalities inflicted by wild animals in Kashmir. Nabi et al. 2009; Injuries from bear (Ursus thibetanus) attacks in Kashmir. Shafaat Rashid TAK et al. 2009. (info combined when possible)	no, info extracted from paper
317	Ursidae	asiatic black bear		1990-2007	5	34.1079	74.8139		Kashmir	India	India	2		2							1		2		1	2	Incidence and pattern of bear maul injuries in Kashmir. Altaf Rasool et al 2010; Increasing incidence of injuries and fatalities inflicted by wild animals in Kashmir. Nabi et al. 2009; Injuries from bear (Ursus thibetanus) attacks in Kashmir. Shafaat Rashid TAK et al. 2009. (info combined when possible)	no, info extracted from paper
318	Ursidae	asiatic black bear		1990-2007	5	34.1079	74.8139		Kashmir	India	India	2		2							1		2		1	2	Incidence and pattern of bear maul injuries in Kashmir. Altaf Rasool et al 2010; Increasing incidence of injuries and fatalities inflicted by wild animals in Kashmir. Nabi et al. 2009; Injuries from bear (Ursus thibetanus) attacks in Kashmir. Shafaat Rashid TAK et al. 2009. (info combined when possible)	no, info extracted from paper
319	Ursidae	asiatic black bear		1990-2007	5	34.1079	74.8139		Kashmir	India	India	2		2							1		2		1	2	Incidence and pattern of bear maul injuries in Kashmir. Altaf Rasool et al 2010; Increasing incidence of injuries and fatalities inflicted by wild animals in Kashmir. Nabi et al. 2009; Injuries from bear (Ursus thibetanus) attacks in Kashmir. Shafaat Rashid TAK et al. 2009. (info combined when possible)	no, info extracted from paper
320	Ursidae	asiatic black bear		1990-2007	5	34.1079	74.8139		Kashmir	India	India	2		2							1		2		1	2	Incidence and pattern of bear maul injuries in Kashmir. Altaf Rasool et al 2010; Increasing incidence of injuries and fatalities inflicted by wild animals in Kashmir. Nabi et al. 2009; Injuries from bear (Ursus thibetanus) attacks in Kashmir. Shafaat Rashid TAK et al. 2009. (info combined when possible)	no, info extracted from paper
321	Ursidae	asiatic black bear		1990-2007	5	34.1079	74.8139		Kashmir	India	India	2		2							1		2		1	2	Incidence and pattern of bear maul injuries in Kashmir. Altaf Rasool et al 2010; Increasing incidence of injuries and fatalities inflicted by wild animals in Kashmir. Nabi et al. 2009; Injuries from bear (Ursus thibetanus) attacks in Kashmir. Shafaat Rashid TAK et al. 2009. (info combined when possible)	no, info extracted from paper
322	Ursidae	asiatic black bear		1990-2007	5	34.1079	74.8139		Kashmir	India	India	2		2							1		2		1	2	Incidence and pattern of bear maul injuries in Kashmir. Altaf Rasool et al 2010; Increasing incidence of injuries and fatalities inflicted by wild animals in Kashmir. Nabi et al. 2009; Injuries from bear (Ursus thibetanus) attacks in Kashmir. Shafaat Rashid TAK et al. 2009. (info combined when possible)	no, info extracted from paper
323	Ursidae	asiatic black bear		1990-2007	5	34.1079	74.8139		Kashmir	India	India	2		2							1		2		1	2	Incidence and pattern of bear maul injuries in Kashmir. Altaf Rasool et al 2010; Increasing incidence of injuries and fatalities inflicted by wild animals in Kashmir. Nabi et al. 2009; Injuries from bear (Ursus thibetanus) attacks in Kashmir. Shafaat Rashid TAK et al. 2009. (info combined when possible)	no, info extracted from paper
324	Ursidae	asiatic black bear		1990-2007	5	34.1079	74.8139		Kashmir	India	India	2		2							1		2		1	2	Incidence and pattern of bear maul injuries in Kashmir. Altaf Rasool et al 2010; Increasing incidence of injuries and fatalities inflicted by wild animals in Kashmir. Nabi et al. 2009; Injuries from bear (Ursus thibetanus) attacks in Kashmir. Shafaat Rashid TAK et al. 2009. (info combined when possible)	no, info extracted from paper
325	Ursidae	asiatic black bear		1990-2007	5	34.1079	74.8139		Kashmir	India	India	2		2							1		2		1	2	Incidence and pattern of bear maul injuries in Kashmir. Altaf Rasool et al 2010; Increasing incidence of injuries and fatalities inflicted by wild animals in Kashmir. Nabi et al. 2009; Injuries from bear (Ursus thibetanus) attacks in Kashmir. Shafaat Rashid TAK et al. 2009. (info combined when possible)	no, info extracted from paper
326	Ursidae	asiatic black bear		1990-2007	10	34.1079	74.8139		Kashmir	India	India	2		2							1		2		1	2	Incidence and pattern of bear maul injuries in Kashmir. Altaf Rasool et al 2010; Increasing incidence of injuries and fatalities inflicted by wild animals in Kashmir. Nabi et al. 2009; Injuries from bear (Ursus thibetanus) attacks in Kashmir. Shafaat Rashid TAK et al. 2009. (info combined when possible)	no, info extracted from paper
327	Ursidae	asiatic black bear		1990-2007	5	34.1079	74.8139		Kashmir	India	India	2		2							1		2		1	2	Incidence and pattern of bear maul injuries in Kashmir. Altaf Rasool et al 2010; Increasing incidence of injuries and fatalities inflicted by wild animals in Kashmir. Nabi et al. 2009; Injuries from bear (Ursus thibetanus) attacks in Kashmir. Shafaat Rashid TAK et al. 2009. (info combined when possible)	no, info extracted from paper
328	Ursidae	asiatic black bear		1990-2007	5	34.1079	74.8139		Kashmir	India	India	2		2							1		2		1	2	Incidence and pattern of bear maul injuries in Kashmir. Altaf Rasool et al 2010; Increasing incidence of injuries and fatalities inflicted by wild animals in Kashmir. Nabi et al. 2009; Injuries from bear (Ursus thibetanus) attacks in Kashmir. Shafaat Rashid TAK et al. 2009. (info combined when possible)	no, info extracted from paper
329	Ursidae	asiatic black bear		1990-2007	5	34.1079	74.8139		Kashmir	India	India	2		2							1		2		1	2	Incidence and pattern of bear maul injuries in Kashmir. Altaf Rasool et al 2010; Increasing incidence of injuries and fatalities inflicted by wild animals in Kashmir. Nabi et al. 2009; Injuries from bear (Ursus thibetanus) attacks in Kashmir. Shafaat Rashid TAK et al. 2009. (info combined when possible)	no, info extracted from paper
330	Ursidae	asiatic black bear		1990-2007	5	34.1079	74.8139		Kashmir	India	India	2		2							1		2		1	2	Incidence and pattern of bear maul injuries in Kashmir. Altaf Rasool et al 2010; Increasing incidence of injuries and fatalities inflicted by wild animals in Kashmir. Nabi et al. 2009; Injuries from bear (Ursus thibetanus) attacks in Kashmir. Shafaat Rashid TAK et al. 2009. (info combined when possible)	no, info extracted from paper
331	Ursidae	asiatic black bear		1990-2007	5	34.1079	74.8139		Kashmir	India	India	2		2							1		2		1	2	Incidence and pattern of bear maul injuries in Kashmir. Altaf Rasool et al 2010; Increasing incidence of injuries and fatalities inflicted by wild animals in Kashmir. Nabi et al. 2009; Injuries from bear (Ursus thibetanus) attacks in Kashmir. Shafaat Rashid TAK et al. 2009. (info combined when possible)	no, info extracted from paper
332	Ursidae	asiatic black bear		1990-2007	5	34.1079	74.8139		Kashmir	India	India	2		2							1		2		1	2	Incidence and pattern of bear maul injuries in Kashmir. Altaf Rasool et al 2010; Increasing incidence of injuries and fatalities inflicted by wild animals in Kashmir. Nabi et al. 2009; Injuries from bear (Ursus thibetanus) attacks in Kashmir. Shafaat Rashid TAK et al. 2009. (info combined when possible)	no, info extracted from paper
333	Ursidae	asiatic black bear		1990-2007	5	34.1079	74.8139		Kashmir	India	India	2		2							1		2		1	2	Incidence and pattern of bear maul injuries in Kashmir. Altaf Rasool et al 2010; Increasing incidence of injuries and fatalities inflicted by wild animals in Kashmir. Nabi et al. 2009; Injuries from bear (Ursus thibetanus) attacks in Kashmir. Shafaat Rashid TAK et al. 2009. (info combined when possible)	no, info extracted from paper
334	Ursidae	asiatic black bear		1990-2007	5	34.1079	74.8139		Kashmir	India	India	2		2							1		2		1	2	Incidence and pattern of bear maul injuries in Kashmir. Altaf Rasool et al 2010; Increasing incidence of injuries and fatalities inflicted by wild animals in Kashmir. Nabi et al. 2009; Injuries from bear (Ursus thibetanus) attacks in Kashmir. Shafaat Rashid TAK et al. 2009. (info combined when possible)	no, info extracted from paper
335	Ursidae	asiatic black bear		1990-2007	10	34.1079	74.8139		Kashmir	India	India	2		2							1		2		1	2	Incidence and pattern of bear maul injuries in Kashmir. Altaf Rasool et al 2010; Increasing incidence of injuries and fatalities inflicted by wild animals in Kashmir. Nabi et al. 2009; Injuries from bear (Ursus thibetanus) attacks in Kashmir. Shafaat Rashid TAK et al. 2009. (info combined when possible)	no, info extracted from paper
336	Ursidae	asiatic black bear		1990-2007	10	34.1079	74.8139		Kashmir	India	India	2		2							1		2		1	2	Incidence and pattern of bear maul injuries in Kashmir. Altaf Rasool et al 2010; Increasing incidence of injuries and fatalities inflicted by wild animals in Kashmir. Nabi et al. 2009; Injuries from bear (Ursus thibetanus) attacks in Kashmir. Shafaat Rashid TAK et al. 2009. (info combined when possible)	no, info extracted from paper
337	Ursidae	asiatic black bear		1990-2007	6	34.1079	74.8139		Kashmir	India	India	2		2							1		2		1	2	Incidence and pattern of bear maul injuries in Kashmir. Altaf Rasool et al 2010; Increasing incidence of injuries and fatalities inflicted by wild animals in Kashmir. Nabi et al. 2009; Injuries from bear (Ursus thibetanus) attacks in Kashmir. Shafaat Rashid TAK et al. 2009. (info combined when possible)	no, info extracted from paper
338	Ursidae	asiatic black bear		1990-2007	6	34.1079	74.8139		Kashmir	India	India	2		2							1		2		1	2	Incidence and pattern of bear maul injuries in Kashmir. Altaf Rasool et al 2010; Increasing incidence of injuries and fatalities inflicted by wild animals in Kashmir. Nabi et al. 2009; Injuries from bear (Ursus thibetanus) attacks in Kashmir. Shafaat Rashid TAK et al. 2009. (info combined when possible)	no, info extracted from paper
339	Ursidae	asiatic black bear		1990-2007	6	34.1079	74.8139		Kashmir	India	India	2		2							1		2		1	2	Incidence and pattern of bear maul injuries in Kashmir. Altaf Rasool et al 2010; Increasing incidence of injuries and fatalities inflicted by wild animals in Kashmir. Nabi et al. 2009; Injuries from bear (Ursus thibetanus) attacks in Kashmir. Shafaat Rashid TAK et al. 2009. (info combined when possible)	no, info extracted from paper
340	Ursidae	asiatic black bear		1990-2007	11	34.1079	74.8139		Kashmir	India	India	2		2							1		2		1	2	Incidence and pattern of bear maul injuries in Kashmir. Altaf Rasool et al 2010; Increasing incidence of injuries and fatalities inflicted by wild animals in Kashmir. Nabi et al. 2009; Injuries from bear (Ursus thibetanus) attacks in Kashmir. Shafaat Rashid TAK et al. 2009. (info combined when possible)	no, info extracted from paper
341	Ursidae	asiatic black bear		1990-2007	11	34.1079	74.8139		Kashmir	India	India	2		2							2		2		1	2	Incidence and pattern of bear maul injuries in Kashmir. Altaf Rasool et al 2010; Increasing incidence of injuries and fatalities inflicted by wild animals in Kashmir. Nabi et al. 2009; Injuries from bear (Ursus thibetanus) attacks in Kashmir. Shafaat Rashid TAK et al. 2009. (info combined when possible)	no, info extracted from paper
342	Ursidae	asiatic black bear		1990-2007	11	34.1079	74.8139		Kashmir	India	India	2		2							1		2		1	2	Incidence and pattern of bear maul injuries in Kashmir. Altaf Rasool et al 2010; Increasing incidence of injuries and fatalities inflicted by wild animals in Kashmir. Nabi et al. 2009; Injuries from bear (Ursus thibetanus) attacks in Kashmir. Shafaat Rashid TAK et al. 2009. (info combined when possible)	no, info extracted from paper
343	Ursidae	asiatic black bear		1990-2007	6	34.1079	74.8139		Kashmir	India	India	2		2							1		2		1	2	Incidence and pattern of bear maul injuries in Kashmir. Altaf Rasool et al 2010; Increasing incidence of injuries and fatalities inflicted by wild animals in Kashmir. Nabi et al. 2009; Injuries from bear (Ursus thibetanus) attacks in Kashmir. Shafaat Rashid TAK et al. 2009. (info combined when possible)	no, info extracted from paper
344	Ursidae	asiatic black bear		1990-2007	6	34.1079	74.8139		Kashmir	India	India	2		2							2		2		1	2	Incidence and pattern of bear maul injuries in Kashmir. Altaf Rasool et al 2010; Increasing incidence of injuries and fatalities inflicted by wild animals in Kashmir. Nabi et al. 2009; Injuries from bear (Ursus thibetanus) attacks in Kashmir. Shafaat Rashid TAK et al. 2009. (info combined when possible)	no, info extracted from paper
345	Ursidae	asiatic black bear		1990-2007	6	34.1079	74.8139		Kashmir	India	India	2		2							1		2		1	2	Incidence and pattern of bear maul injuries in Kashmir. Altaf Rasool et al 2010; Increasing incidence of injuries and fatalities inflicted by wild animals in Kashmir. Nabi et al. 2009; Injuries from bear (Ursus thibetanus) attacks in Kashmir. Shafaat Rashid TAK et al. 2009. (info combined when possible)	no, info extracted from paper
346	Ursidae	asiatic black bear		1990-2007	6	34.1079	74.8139		Kashmir	India	India	2		2							1		2		1	2	Incidence and pattern of bear maul injuries in Kashmir. Altaf Rasool et al 2010; Increasing incidence of injuries and fatalities inflicted by wild animals in Kashmir. Nabi et al. 2009; Injuries from bear (Ursus thibetanus) attacks in Kashmir. Shafaat Rashid TAK et al. 2009. (info combined when possible)	no, info extracted from paper
347	Ursidae	asiatic black bear		1990-2007	6	34.1079	74.8139		Kashmir	India	India	2		2							1		2		1	2	Incidence and pattern of bear maul injuries in Kashmir. Altaf Rasool et al 2010; Increasing incidence of injuries and fatalities inflicted by wild animals in Kashmir. Nabi et al. 2009; Injuries from bear (Ursus thibetanus) attacks in Kashmir. Shafaat Rashid TAK et al. 2009. (info combined when possible)	no, info extracted from paper
348	Ursidae	asiatic black bear		1990-2007	6	34.1079	74.8139		Kashmir	India	India	2		2							2		2		1	2	Incidence and pattern of bear maul injuries in Kashmir. Altaf Rasool et al 2010; Increasing incidence of injuries and fatalities inflicted by wild animals in Kashmir. Nabi et al. 2009; Injuries from bear (Ursus thibetanus) attacks in Kashmir. Shafaat Rashid TAK et al. 2009. (info combined when possible)	no, info extracted from paper
349	Ursidae	asiatic black bear		1990-2007	6	34.1079	74.8139		Kashmir	India	India	2		2							2		2		1	2	Incidence and pattern of bear maul injuries in Kashmir. Altaf Rasool et al 2010; Increasing incidence of injuries and fatalities inflicted by wild animals in Kashmir. Nabi et al. 2009; Injuries from bear (Ursus thibetanus) attacks in Kashmir. Shafaat Rashid TAK et al. 2009. (info combined when possible)	no, info extracted from paper
350	Ursidae	asiatic black bear		1990-2007	6	34.1079	74.8139		Kashmir	India	India	2		2							2		2		1	2	Incidence and pattern of bear maul injuries in Kashmir. Altaf Rasool et al 2010; Increasing incidence of injuries and fatalities inflicted by wild animals in Kashmir. Nabi et al. 2009; Injuries from bear (Ursus thibetanus) attacks in Kashmir. Shafaat Rashid TAK et al. 2009. (info combined when possible)	no, info extracted from paper
351	Ursidae	asiatic black bear		1990-2007	6	34.1079	74.8139		Kashmir	India	India	2		2							2		2		1	2	Incidence and pattern of bear maul injuries in Kashmir. Altaf Rasool et al 2010; Increasing incidence of injuries and fatalities inflicted by wild animals in Kashmir. Nabi et al. 2009; Injuries from bear (Ursus thibetanus) attacks in Kashmir. Shafaat Rashid TAK et al. 2009. (info combined when possible)	no, info extracted from paper
352	Ursidae	asiatic black bear		1990-2007	6	34.1079	74.8139		Kashmir	India	India	2		2							2		2		1	2	Incidence and pattern of bear maul injuries in Kashmir. Altaf Rasool et al 2010; Increasing incidence of injuries and fatalities inflicted by wild animals in Kashmir. Nabi et al. 2009; Injuries from bear (Ursus thibetanus) attacks in Kashmir. Shafaat Rashid TAK et al. 2009. (info combined when possible)	no, info extracted from paper
353	Ursidae	asiatic black bear		1990-2007	6	34.1079	74.8139		Kashmir	India	India	2		2							2		2		1	2	Incidence and pattern of bear maul injuries in Kashmir. Altaf Rasool et al 2010; Increasing incidence of injuries and fatalities inflicted by wild animals in Kashmir. Nabi et al. 2009; Injuries from bear (Ursus thibetanus) attacks in Kashmir. Shafaat Rashid TAK et al. 2009. (info combined when possible)	no, info extracted from paper
354	Ursidae	asiatic black bear		1990-2007	6	34.1079	74.8139		Kashmir	India	India	2		2							2		2		1	2	Incidence and pattern of bear maul injuries in Kashmir. Altaf Rasool et al 2010; Increasing incidence of injuries and fatalities inflicted by wild animals in Kashmir. Nabi et al. 2009; Injuries from bear (Ursus thibetanus) attacks in Kashmir. Shafaat Rashid TAK et al. 2009. (info combined when possible)	no, info extracted from paper
355	Ursidae	asiatic black bear		1990-2007	6	34.1079	74.8139		Kashmir	India	India	2		2							1		2		1	2	Incidence and pattern of bear maul injuries in Kashmir. Altaf Rasool et al 2010; Increasing incidence of injuries and fatalities inflicted by wild animals in Kashmir. Nabi et al. 2009; Injuries from bear (Ursus thibetanus) attacks in Kashmir. Shafaat Rashid TAK et al. 2009. (info combined when possible)	no, info extracted from paper
356	Ursidae	asiatic black bear		1990-2007	6	34.1079	74.8139		Kashmir	India	India	2		2							1		2		1	2	Incidence and pattern of bear maul injuries in Kashmir. Altaf Rasool et al 2010; Increasing incidence of injuries and fatalities inflicted by wild animals in Kashmir. Nabi et al. 2009; Injuries from bear (Ursus thibetanus) attacks in Kashmir. Shafaat Rashid TAK et al. 2009. (info combined when possible)	no, info extracted from paper
357	Ursidae	asiatic black bear		1990-2007	6	34.1079	74.8139		Kashmir	India	India	2		2							1		2		1	2	Incidence and pattern of bear maul injuries in Kashmir. Altaf Rasool et al 2010; Increasing incidence of injuries and fatalities inflicted by wild animals in Kashmir. Nabi et al. 2009; Injuries from bear (Ursus thibetanus) attacks in Kashmir. Shafaat Rashid TAK et al. 2009. (info combined when possible)	no, info extracted from paper
358	Ursidae	asiatic black bear		1990-2007	6	34.1079	74.8139		Kashmir	India	India	2		2							1		2		1	2	Incidence and pattern of bear maul injuries in Kashmir. Altaf Rasool et al 2010; Increasing incidence of injuries and fatalities inflicted by wild animals in Kashmir. Nabi et al. 2009; Injuries from bear (Ursus thibetanus) attacks in Kashmir. Shafaat Rashid TAK et al. 2009. (info combined when possible)	no, info extracted from paper
359	Ursidae	asiatic black bear		1990-2007	10	34.1079	74.8139		Kashmir	India	India	2		2							1		2		1	2	Incidence and pattern of bear maul injuries in Kashmir. Altaf Rasool et al 2010; Increasing incidence of injuries and fatalities inflicted by wild animals in Kashmir. Nabi et al. 2009; Injuries from bear (Ursus thibetanus) attacks in Kashmir. Shafaat Rashid TAK et al. 2009. (info combined when possible)	no, info extracted from paper
360	Ursidae	asiatic black bear		1990-2007	10	34.1079	74.8139		Kashmir	India	India	2		2							1		2		1	2	Incidence and pattern of bear maul injuries in Kashmir. Altaf Rasool et al 2010; Increasing incidence of injuries and fatalities inflicted by wild animals in Kashmir. Nabi et al. 2009; Injuries from bear (Ursus thibetanus) attacks in Kashmir. Shafaat Rashid TAK et al. 2009. (info combined when possible)	no, info extracted from paper
361	Ursidae	asiatic black bear		1990-2007	7	34.1079	74.8139		Kashmir	India	India	2		2							1		2		1	2	Incidence and pattern of bear maul injuries in Kashmir. Altaf Rasool et al 2010; Increasing incidence of injuries and fatalities inflicted by wild animals in Kashmir. Nabi et al. 2009; Injuries from bear (Ursus thibetanus) attacks in Kashmir. Shafaat Rashid TAK et al. 2009. (info combined when possible)	no, info extracted from paper
362	Ursidae	asiatic black bear		1990-2007	7	34.1079	74.8139		Kashmir	India	India	2		2							1		2		1	2	Incidence and pattern of bear maul injuries in Kashmir. Altaf Rasool et al 2010; Increasing incidence of injuries and fatalities inflicted by wild animals in Kashmir. Nabi et al. 2009; Injuries from bear (Ursus thibetanus) attacks in Kashmir. Shafaat Rashid TAK et al. 2009. (info combined when possible)	no, info extracted from paper
363	Ursidae	asiatic black bear		1990-2007	7	34.1079	74.8139		Kashmir	India	India	2		2							1		2		1	2	Incidence and pattern of bear maul injuries in Kashmir. Altaf Rasool et al 2010; Increasing incidence of injuries and fatalities inflicted by wild animals in Kashmir. Nabi et al. 2009; Injuries from bear (Ursus thibetanus) attacks in Kashmir. Shafaat Rashid TAK et al. 2009. (info combined when possible)	no, info extracted from paper
364	Ursidae	asiatic black bear		1990-2007	7	34.1079	74.8139		Kashmir	India	India	2		2							2		2		1	2	Incidence and pattern of bear maul injuries in Kashmir. Altaf Rasool et al 2010; Increasing incidence of injuries and fatalities inflicted by wild animals in Kashmir. Nabi et al. 2009; Injuries from bear (Ursus thibetanus) attacks in Kashmir. Shafaat Rashid TAK et al. 2009. (info combined when possible)	no, info extracted from paper
365	Ursidae	asiatic black bear		1990-2007	11	34.1079	74.8139		Kashmir	India	India	2		2							1		2		1	2	Incidence and pattern of bear maul injuries in Kashmir. Altaf Rasool et al 2010; Increasing incidence of injuries and fatalities inflicted by wild animals in Kashmir. Nabi et al. 2009; Injuries from bear (Ursus thibetanus) attacks in Kashmir. Shafaat Rashid TAK et al. 2009. (info combined when possible)	no, info extracted from paper
366	Ursidae	asiatic black bear		1990-2007	11	34.1079	74.8139		Kashmir	India	India	2		2							1		2		1	2	Incidence and pattern of bear maul injuries in Kashmir. Altaf Rasool et al 2010; Increasing incidence of injuries and fatalities inflicted by wild animals in Kashmir. Nabi et al. 2009; Injuries from bear (Ursus thibetanus) attacks in Kashmir. Shafaat Rashid TAK et al. 2009. (info combined when possible)	no, info extracted from paper
367	Ursidae	asiatic black bear		1990-2007	11	34.1079	74.8139		Kashmir	India	India	2		2							1		2		1	2	Incidence and pattern of bear maul injuries in Kashmir. Altaf Rasool et al 2010; Increasing incidence of injuries and fatalities inflicted by wild animals in Kashmir. Nabi et al. 2009; Injuries from bear (Ursus thibetanus) attacks in Kashmir. Shafaat Rashid TAK et al. 2009. (info combined when possible)	no, info extracted from paper
368	Ursidae	asiatic black bear		1990-2007	11	34.1079	74.8139		Kashmir	India	India	2		2							1		2		1	2	Incidence and pattern of bear maul injuries in Kashmir. Altaf Rasool et al 2010; Increasing incidence of injuries and fatalities inflicted by wild animals in Kashmir. Nabi et al. 2009; Injuries from bear (Ursus thibetanus) attacks in Kashmir. Shafaat Rashid TAK et al. 2009. (info combined when possible)	no, info extracted from paper
369	Ursidae	asiatic black bear		1990-2007	11	34.1079	74.8139		Kashmir	India	India	2		2							1		2		1	2	Incidence and pattern of bear maul injuries in Kashmir. Altaf Rasool et al 2010; Increasing incidence of injuries and fatalities inflicted by wild animals in Kashmir. Nabi et al. 2009; Injuries from bear (Ursus thibetanus) attacks in Kashmir. Shafaat Rashid TAK et al. 2009. (info combined when possible)	no, info extracted from paper
370	Ursidae	asiatic black bear		1990-2007	11	34.1079	74.8139		Kashmir	India	India	2		2							1		2		1	2	Incidence and pattern of bear maul injuries in Kashmir. Altaf Rasool et al 2010; Increasing incidence of injuries and fatalities inflicted by wild animals in Kashmir. Nabi et al. 2009; Injuries from bear (Ursus thibetanus) attacks in Kashmir. Shafaat Rashid TAK et al. 2009. (info combined when possible)	no, info extracted from paper
371	Ursidae	asiatic black bear		1990-2007	11	34.1079	74.8139		Kashmir	India	India	2		2							1		2		1	2	Incidence and pattern of bear maul injuries in Kashmir. Altaf Rasool et al 2010; Increasing incidence of injuries and fatalities inflicted by wild animals in Kashmir. Nabi et al. 2009; Injuries from bear (Ursus thibetanus) attacks in Kashmir. Shafaat Rashid TAK et al. 2009. (info combined when possible)	no, info extracted from paper
372	Ursidae	asiatic black bear		1990-2007	7	34.1079	74.8139		Kashmir	India	India	2		2							1		2		1	2	Incidence and pattern of bear maul injuries in Kashmir. Altaf Rasool et al 2010; Increasing incidence of injuries and fatalities inflicted by wild animals in Kashmir. Nabi et al. 2009; Injuries from bear (Ursus thibetanus) attacks in Kashmir. Shafaat Rashid TAK et al. 2009. (info combined when possible)	no, info extracted from paper
373	Ursidae	asiatic black bear		1990-2007	7	34.1079	74.8139		Kashmir	India	India	2		2							1		2		1	2	Incidence and pattern of bear maul injuries in Kashmir. Altaf Rasool et al 2010; Increasing incidence of injuries and fatalities inflicted by wild animals in Kashmir. Nabi et al. 2009; Injuries from bear (Ursus thibetanus) attacks in Kashmir. Shafaat Rashid TAK et al. 2009. (info combined when possible)	no, info extracted from paper
374	Ursidae	asiatic black bear		1990-2007	7	34.1079	74.8139		Kashmir	India	India	2		2							1		2		1	2	Incidence and pattern of bear maul injuries in Kashmir. Altaf Rasool et al 2010; Increasing incidence of injuries and fatalities inflicted by wild animals in Kashmir. Nabi et al. 2009; Injuries from bear (Ursus thibetanus) attacks in Kashmir. Shafaat Rashid TAK et al. 2009. (info combined when possible)	no, info extracted from paper
375	Ursidae	asiatic black bear		1990-2007	7	34.1079	74.8139		Kashmir	India	India	2		2							2		2		1	2	Incidence and pattern of bear maul injuries in Kashmir. Altaf Rasool et al 2010; Increasing incidence of injuries and fatalities inflicted by wild animals in Kashmir. Nabi et al. 2009; Injuries from bear (Ursus thibetanus) attacks in Kashmir. Shafaat Rashid TAK et al. 2009. (info combined when possible)	no, info extracted from paper
376	Ursidae	asiatic black bear		1990-2007	7	34.1079	74.8139		Kashmir	India	India	2		2							2		2		1	2	Incidence and pattern of bear maul injuries in Kashmir. Altaf Rasool et al 2010; Increasing incidence of injuries and fatalities inflicted by wild animals in Kashmir. Nabi et al. 2009; Injuries from bear (Ursus thibetanus) attacks in Kashmir. Shafaat Rashid TAK et al. 2009. (info combined when possible)	no, info extracted from paper
377	Ursidae	asiatic black bear		1990-2007	7	34.1079	74.8139		Kashmir	India	India	2		2							2		2		1	2	Incidence and pattern of bear maul injuries in Kashmir. Altaf Rasool et al 2010; Increasing incidence of injuries and fatalities inflicted by wild animals in Kashmir. Nabi et al. 2009; Injuries from bear (Ursus thibetanus) attacks in Kashmir. Shafaat Rashid TAK et al. 2009. (info combined when possible)	no, info extracted from paper
378	Ursidae	asiatic black bear		1990-2007	7	34.1079	74.8139		Kashmir	India	India	2		2							1		2		1	2	Incidence and pattern of bear maul injuries in Kashmir. Altaf Rasool et al 2010; Increasing incidence of injuries and fatalities inflicted by wild animals in Kashmir. Nabi et al. 2009; Injuries from bear (Ursus thibetanus) attacks in Kashmir. Shafaat Rashid TAK et al. 2009. (info combined when possible)	no, info extracted from paper
379	Ursidae	asiatic black bear		1990-2007	7	34.1079	74.8139		Kashmir	India	India	2		2							1		2		1	2	Incidence and pattern of bear maul injuries in Kashmir. Altaf Rasool et al 2010; Increasing incidence of injuries and fatalities inflicted by wild animals in Kashmir. Nabi et al. 2009; Injuries from bear (Ursus thibetanus) attacks in Kashmir. Shafaat Rashid TAK et al. 2009. (info combined when possible)	no, info extracted from paper
380	Ursidae	asiatic black bear		1990-2007	7	34.1079	74.8139		Kashmir	India	India	2		2							1		2		1	2	Incidence and pattern of bear maul injuries in Kashmir. Altaf Rasool et al 2010; Increasing incidence of injuries and fatalities inflicted by wild animals in Kashmir. Nabi et al. 2009; Injuries from bear (Ursus thibetanus) attacks in Kashmir. Shafaat Rashid TAK et al. 2009. (info combined when possible)	no, info extracted from paper
381	Ursidae	asiatic black bear		1990-2007	7	34.1079	74.8139		Kashmir	India	India	2		2							1		2		1	2	Incidence and pattern of bear maul injuries in Kashmir. Altaf Rasool et al 2010; Increasing incidence of injuries and fatalities inflicted by wild animals in Kashmir. Nabi et al. 2009; Injuries from bear (Ursus thibetanus) attacks in Kashmir. Shafaat Rashid TAK et al. 2009. (info combined when possible)	no, info extracted from paper
382	Ursidae	asiatic black bear		1990-2007	7	34.1079	74.8139		Kashmir	India	India	2		2							1		2		1	2	Incidence and pattern of bear maul injuries in Kashmir. Altaf Rasool et al 2010; Increasing incidence of injuries and fatalities inflicted by wild animals in Kashmir. Nabi et al. 2009; Injuries from bear (Ursus thibetanus) attacks in Kashmir. Shafaat Rashid TAK et al. 2009. (info combined when possible)	no, info extracted from paper
383	Ursidae	asiatic black bear		1990-2007	7	34.1079	74.8139		Kashmir	India	India	2		2							1		2		1	2	Incidence and pattern of bear maul injuries in Kashmir. Altaf Rasool et al 2010; Increasing incidence of injuries and fatalities inflicted by wild animals in Kashmir. Nabi et al. 2009; Injuries from bear (Ursus thibetanus) attacks in Kashmir. Shafaat Rashid TAK et al. 2009. (info combined when possible)	no, info extracted from paper
384	Ursidae	asiatic black bear		1990-2007	7	34.1079	74.8139		Kashmir	India	India	2		2							1		2		1	2	Incidence and pattern of bear maul injuries in Kashmir. Altaf Rasool et al 2010; Increasing incidence of injuries and fatalities inflicted by wild animals in Kashmir. Nabi et al. 2009; Injuries from bear (Ursus thibetanus) attacks in Kashmir. Shafaat Rashid TAK et al. 2009. (info combined when possible)	no, info extracted from paper
385	Ursidae	asiatic black bear		1990-2007	7	34.1079	74.8139		Kashmir	India	India	2		2							1		2		1	2	Incidence and pattern of bear maul injuries in Kashmir. Altaf Rasool et al 2010; Increasing incidence of injuries and fatalities inflicted by wild animals in Kashmir. Nabi et al. 2009; Injuries from bear (Ursus thibetanus) attacks in Kashmir. Shafaat Rashid TAK et al. 2009. (info combined when possible)	no, info extracted from paper
386	Ursidae	asiatic black bear		1990-2007	7	34.1079	74.8139		Kashmir	India	India	2		2							1		2		1	2	Incidence and pattern of bear maul injuries in Kashmir. Altaf Rasool et al 2010; Increasing incidence of injuries and fatalities inflicted by wild animals in Kashmir. Nabi et al. 2009; Injuries from bear (Ursus thibetanus) attacks in Kashmir. Shafaat Rashid TAK et al. 2009. (info combined when possible)	no, info extracted from paper
387	Ursidae	asiatic black bear		1990-2007	7	34.1079	74.8139		Kashmir	India	India	2		2							1		2		1	2	Incidence and pattern of bear maul injuries in Kashmir. Altaf Rasool et al 2010; Increasing incidence of injuries and fatalities inflicted by wild animals in Kashmir. Nabi et al. 2009; Injuries from bear (Ursus thibetanus) attacks in Kashmir. Shafaat Rashid TAK et al. 2009. (info combined when possible)	no, info extracted from paper
388	Ursidae	asiatic black bear		1990-2007	7	34.1079	74.8139		Kashmir	India	India	2		2							1		2		1	2	Incidence and pattern of bear maul injuries in Kashmir. Altaf Rasool et al 2010; Increasing incidence of injuries and fatalities inflicted by wild animals in Kashmir. Nabi et al. 2009; Injuries from bear (Ursus thibetanus) attacks in Kashmir. Shafaat Rashid TAK et al. 2009. (info combined when possible)	no, info extracted from paper
389	Ursidae	asiatic black bear		1990-2007	7	34.1079	74.8139		Kashmir	India	India	2		2							1		2		1	2	Incidence and pattern of bear maul injuries in Kashmir. Altaf Rasool et al 2010; Increasing incidence of injuries and fatalities inflicted by wild animals in Kashmir. Nabi et al. 2009; Injuries from bear (Ursus thibetanus) attacks in Kashmir. Shafaat Rashid TAK et al. 2009. (info combined when possible)	no, info extracted from paper
390	Ursidae	asiatic black bear		1990-2007	7	34.1079	74.8139		Kashmir	India	India	2		2							1		2		1	2	Incidence and pattern of bear maul injuries in Kashmir. Altaf Rasool et al 2010; Increasing incidence of injuries and fatalities inflicted by wild animals in Kashmir. Nabi et al. 2009; Injuries from bear (Ursus thibetanus) attacks in Kashmir. Shafaat Rashid TAK et al. 2009. (info combined when possible)	no, info extracted from paper
391	Ursidae	asiatic black bear		1990-2007	7	34.1079	74.8139		Kashmir	India	India	2		2							1		2		1	2	Incidence and pattern of bear maul injuries in Kashmir. Altaf Rasool et al 2010; Increasing incidence of injuries and fatalities inflicted by wild animals in Kashmir. Nabi et al. 2009; Injuries from bear (Ursus thibetanus) attacks in Kashmir. Shafaat Rashid TAK et al. 2009. (info combined when possible)	no, info extracted from paper
392	Ursidae	asiatic black bear		1990-2007	7	34.1079	74.8139		Kashmir	India	India	2		2							1		2		1	2	Incidence and pattern of bear maul injuries in Kashmir. Altaf Rasool et al 2010; Increasing incidence of injuries and fatalities inflicted by wild animals in Kashmir. Nabi et al. 2009; Injuries from bear (Ursus thibetanus) attacks in Kashmir. Shafaat Rashid TAK et al. 2009. (info combined when possible)	no, info extracted from paper
393	Ursidae	asiatic black bear		1990-2007	7	34.1079	74.8139		Kashmir	India	India	2		2							1		2		1	2	Incidence and pattern of bear maul injuries in Kashmir. Altaf Rasool et al 2010; Increasing incidence of injuries and fatalities inflicted by wild animals in Kashmir. Nabi et al. 2009; Injuries from bear (Ursus thibetanus) attacks in Kashmir. Shafaat Rashid TAK et al. 2009. (info combined when possible)	no, info extracted from paper
394	Ursidae	asiatic black bear		1990-2007	7	34.1079	74.8139		Kashmir	India	India	2		2							1		2		1	2	Incidence and pattern of bear maul injuries in Kashmir. Altaf Rasool et al 2010; Increasing incidence of injuries and fatalities inflicted by wild animals in Kashmir. Nabi et al. 2009; Injuries from bear (Ursus thibetanus) attacks in Kashmir. Shafaat Rashid TAK et al. 2009. (info combined when possible)	no, info extracted from paper
395	Ursidae	asiatic black bear		1990-2007	7	34.1079	74.8139		Kashmir	India	India	2		2							2		2		1	2	Incidence and pattern of bear maul injuries in Kashmir. Altaf Rasool et al 2010; Increasing incidence of injuries and fatalities inflicted by wild animals in Kashmir. Nabi et al. 2009; Injuries from bear (Ursus thibetanus) attacks in Kashmir. Shafaat Rashid TAK et al. 2009. (info combined when possible)	no, info extracted from paper
396	Ursidae	asiatic black bear		1990-2007	7	34.1079	74.8139		Kashmir	India	India	2		2							2		2		1	2	Incidence and pattern of bear maul injuries in Kashmir. Altaf Rasool et al 2010; Increasing incidence of injuries and fatalities inflicted by wild animals in Kashmir. Nabi et al. 2009; Injuries from bear (Ursus thibetanus) attacks in Kashmir. Shafaat Rashid TAK et al. 2009. (info combined when possible)	no, info extracted from paper
397	Ursidae	asiatic black bear		1990-2007	7	34.1079	74.8139		Kashmir	India	India	2		2							2		2		1	2	Incidence and pattern of bear maul injuries in Kashmir. Altaf Rasool et al 2010; Increasing incidence of injuries and fatalities inflicted by wild animals in Kashmir. Nabi et al. 2009; Injuries from bear (Ursus thibetanus) attacks in Kashmir. Shafaat Rashid TAK et al. 2009. (info combined when possible)	no, info extracted from paper
398	Ursidae	asiatic black bear		1990-2007	10	34.1079	74.8139		Kashmir	India	India	2		2							1		2		1	2	Incidence and pattern of bear maul injuries in Kashmir. Altaf Rasool et al 2010; Increasing incidence of injuries and fatalities inflicted by wild animals in Kashmir. Nabi et al. 2009; Injuries from bear (Ursus thibetanus) attacks in Kashmir. Shafaat Rashid TAK et al. 2009. (info combined when possible)	no, info extracted from paper
399	Ursidae	asiatic black bear		1990-2007	10	34.1079	74.8139		Kashmir	India	India	2		2							1		2		1	2	Incidence and pattern of bear maul injuries in Kashmir. Altaf Rasool et al 2010; Increasing incidence of injuries and fatalities inflicted by wild animals in Kashmir. Nabi et al. 2009; Injuries from bear (Ursus thibetanus) attacks in Kashmir. Shafaat Rashid TAK et al. 2009. (info combined when possible)	no, info extracted from paper
400	Ursidae	asiatic black bear		1990-2007	7	34.1079	74.8139		Kashmir	India	India	2		2							2		2		1	2	Incidence and pattern of bear maul injuries in Kashmir. Altaf Rasool et al 2010; Increasing incidence of injuries and fatalities inflicted by wild animals in Kashmir. Nabi et al. 2009; Injuries from bear (Ursus thibetanus) attacks in Kashmir. Shafaat Rashid TAK et al. 2009. (info combined when possible)	no, info extracted from paper
401	Ursidae	asiatic black bear		1990-2007	7	34.1079	74.8139		Kashmir	India	India	2		2							1		2		1	2	Incidence and pattern of bear maul injuries in Kashmir. Altaf Rasool et al 2010; Increasing incidence of injuries and fatalities inflicted by wild animals in Kashmir. Nabi et al. 2009; Injuries from bear (Ursus thibetanus) attacks in Kashmir. Shafaat Rashid TAK et al. 2009. (info combined when possible)	no, info extracted from paper
402	Ursidae	asiatic black bear		1990-2007	7	34.1079	74.8139		Kashmir	India	India	2		2							1		2		1	2	Incidence and pattern of bear maul injuries in Kashmir. Altaf Rasool et al 2010; Increasing incidence of injuries and fatalities inflicted by wild animals in Kashmir. Nabi et al. 2009; Injuries from bear (Ursus thibetanus) attacks in Kashmir. Shafaat Rashid TAK et al. 2009. (info combined when possible)	no, info extracted from paper
403	Ursidae	asiatic black bear		1990-2007	7	34.1079	74.8139		Kashmir	India	India	2		2							1		2		1	2	Incidence and pattern of bear maul injuries in Kashmir. Altaf Rasool et al 2010; Increasing incidence of injuries and fatalities inflicted by wild animals in Kashmir. Nabi et al. 2009; Injuries from bear (Ursus thibetanus) attacks in Kashmir. Shafaat Rashid TAK et al. 2009. (info combined when possible)	no, info extracted from paper
404	Ursidae	asiatic black bear		1990-2007	7	34.1079	74.8139		Kashmir	India	India	2		2							2		2		1	2	Incidence and pattern of bear maul injuries in Kashmir. Altaf Rasool et al 2010; Increasing incidence of injuries and fatalities inflicted by wild animals in Kashmir. Nabi et al. 2009; Injuries from bear (Ursus thibetanus) attacks in Kashmir. Shafaat Rashid TAK et al. 2009. (info combined when possible)	no, info extracted from paper
405	Ursidae	asiatic black bear		1990-2007	7	34.1079	74.8139		Kashmir	India	India	2		2							1		2		1	2	Incidence and pattern of bear maul injuries in Kashmir. Altaf Rasool et al 2010; Increasing incidence of injuries and fatalities inflicted by wild animals in Kashmir. Nabi et al. 2009; Injuries from bear (Ursus thibetanus) attacks in Kashmir. Shafaat Rashid TAK et al. 2009. (info combined when possible)	no, info extracted from paper
406	Ursidae	asiatic black bear		1990-2007	7	34.1079	74.8139		Kashmir	India	India	2		2							1		2		1	2	Incidence and pattern of bear maul injuries in Kashmir. Altaf Rasool et al 2010; Increasing incidence of injuries and fatalities inflicted by wild animals in Kashmir. Nabi et al. 2009; Injuries from bear (Ursus thibetanus) attacks in Kashmir. Shafaat Rashid TAK et al. 2009. (info combined when possible)	no, info extracted from paper
407	Ursidae	asiatic black bear		1990-2007	7	34.1079	74.8139		Kashmir	India	India	2		2							1		2		1	2	Incidence and pattern of bear maul injuries in Kashmir. Altaf Rasool et al 2010; Increasing incidence of injuries and fatalities inflicted by wild animals in Kashmir. Nabi et al. 2009; Injuries from bear (Ursus thibetanus) attacks in Kashmir. Shafaat Rashid TAK et al. 2009. (info combined when possible)	no, info extracted from paper
408	Ursidae	asiatic black bear		1990-2007	1	34.1079	74.8139		Kashmir	India	India	2		2							1		2		1	2	Incidence and pattern of bear maul injuries in Kashmir. Altaf Rasool et al 2010; Increasing incidence of injuries and fatalities inflicted by wild animals in Kashmir. Nabi et al. 2009; Injuries from bear (Ursus thibetanus) attacks in Kashmir. Shafaat Rashid TAK et al. 2009. (info combined when possible)	no, info extracted from paper
409	Ursidae	asiatic black bear		1990-2007	9	34.1079	74.8139		Kashmir	India	India	2		2							1		2		1	2	Incidence and pattern of bear maul injuries in Kashmir. Altaf Rasool et al 2010; Increasing incidence of injuries and fatalities inflicted by wild animals in Kashmir. Nabi et al. 2009; Injuries from bear (Ursus thibetanus) attacks in Kashmir. Shafaat Rashid TAK et al. 2009. (info combined when possible)	no, info extracted from paper
410	Ursidae	asiatic black bear		1990-2007	8	34.1079	74.8139		Kashmir	India	India	2		2							1		2		1	2	Incidence and pattern of bear maul injuries in Kashmir. Altaf Rasool et al 2010; Increasing incidence of injuries and fatalities inflicted by wild animals in Kashmir. Nabi et al. 2009; Injuries from bear (Ursus thibetanus) attacks in Kashmir. Shafaat Rashid TAK et al. 2009. (info combined when possible)	no, info extracted from paper
411	Ursidae	asiatic black bear		1990-2007		34.1079	74.8139	Kashmir valley	Kashmir	India	India	2	16:00:00	2	farming	work/subsistence	agricoltural field				1		2		1		Attacks on humans by leopards and Asiatic black bear in the Kashmir valley - Analysis of case studies and spatial patterns of elevated conflict. Wildife Trust of India 2008;Incidence and pattern of bear maul injuries in Kashmir. Altaf Rasool et al 2010; Increasing incidence of injuries and fatalities inflicted by wild animals in Kashmir. Nabi et al. 2009; Injuries from bear (Ursus thibetanus) att…	no, info extracted from paper
412	Ursidae	asiatic black bear		1990-2007		34.1079	74.8139	Kashmir valley	Kashmir	India	India	2									1		2		2		Attacks on humans by leopards and Asiatic black bear in the Kashmir valley - Analysis of case studies and spatial patterns of elevated conflict. Wildife Trust of India 2008;Incidence and pattern of bear maul injuries in Kashmir. Altaf Rasool et al 2010; Increasing incidence of injuries and fatalities inflicted by wild animals in Kashmir. Nabi et al. 2009; Injuries from bear (Ursus thibetanus) att…	no, info extracted from paper
413	Ursidae	asiatic black bear		2005	10	34.1079	74.8139		Kashmir	India	India	2		2		work/subsistence	natural habitat				1		1		1	2	Incidence and pattern of bear maul injuries in Kashmir. Altaf Rasool et al 2010; Increasing incidence of injuries and fatalities inflicted by wild animals in Kashmir. Nabi et al. 2009; Injuries from bear (Ursus thibetanus) attacks in Kashmir. Shafaat Rashid TAK et al. 2009. (info combined when possible)	no, info extracted from paper
414	Ursidae	asiatic black bear		2005	10	34.1079	74.8139		Kashmir	India	India	2		2		work/subsistence	natural habitat				1		1		1	2	Incidence and pattern of bear maul injuries in Kashmir. Altaf Rasool et al 2010; Increasing incidence of injuries and fatalities inflicted by wild animals in Kashmir. Nabi et al. 2009; Injuries from bear (Ursus thibetanus) attacks in Kashmir. Shafaat Rashid TAK et al. 2009. (info combined when possible)	no, info extracted from paper
415	Ursidae	asiatic black bear		2005	10	34.1079	74.8139		Kashmir	India	India	2		2		work/subsistence	natural habitat				1		1		1	2	Incidence and pattern of bear maul injuries in Kashmir. Altaf Rasool et al 2010; Increasing incidence of injuries and fatalities inflicted by wild animals in Kashmir. Nabi et al. 2009; Injuries from bear (Ursus thibetanus) attacks in Kashmir. Shafaat Rashid TAK et al. 2009. (info combined when possible)	no, info extracted from paper
416	Ursidae	asiatic black bear		2005	10	34.1079	74.8139		Kashmir	India	India	2		2		work/subsistence	natural habitat				2		1		1	2	Incidence and pattern of bear maul injuries in Kashmir. Altaf Rasool et al 2010; Increasing incidence of injuries and fatalities inflicted by wild animals in Kashmir. Nabi et al. 2009; Injuries from bear (Ursus thibetanus) attacks in Kashmir. Shafaat Rashid TAK et al. 2009. (info combined when possible)	no, info extracted from paper
417	Ursidae	asiatic black bear		2005	10	34.1079	74.8139		Kashmir	India	India	2		2		work/subsistence	natural habitat				1		1		1	2	Incidence and pattern of bear maul injuries in Kashmir. Altaf Rasool et al 2010; Increasing incidence of injuries and fatalities inflicted by wild animals in Kashmir. Nabi et al. 2009; Injuries from bear (Ursus thibetanus) attacks in Kashmir. Shafaat Rashid TAK et al. 2009. (info combined when possible)	no, info extracted from paper
418	Ursidae	asiatic black bear		2005	10	34.1079	74.8139		Kashmir	India	India	2		2		work/subsistence	natural habitat				2		1		1	2	Incidence and pattern of bear maul injuries in Kashmir. Altaf Rasool et al 2010; Increasing incidence of injuries and fatalities inflicted by wild animals in Kashmir. Nabi et al. 2009; Injuries from bear (Ursus thibetanus) attacks in Kashmir. Shafaat Rashid TAK et al. 2009. (info combined when possible)	no, info extracted from paper
419	Ursidae	asiatic black bear		2005	8	34.1079	74.8139		Kashmir	India	India	2		2		work/subsistence	natural habitat				2		1		1	2	Incidence and pattern of bear maul injuries in Kashmir. Altaf Rasool et al 2010; Increasing incidence of injuries and fatalities inflicted by wild animals in Kashmir. Nabi et al. 2009; Injuries from bear (Ursus thibetanus) attacks in Kashmir. Shafaat Rashid TAK et al. 2009. (info combined when possible)	no, info extracted from paper
420	Ursidae	asiatic black bear		2005	8	34.1079	74.8139		Kashmir	India	India	2		2		work/subsistence	natural habitat				2		1		1	2	Incidence and pattern of bear maul injuries in Kashmir. Altaf Rasool et al 2010; Increasing incidence of injuries and fatalities inflicted by wild animals in Kashmir. Nabi et al. 2009; Injuries from bear (Ursus thibetanus) attacks in Kashmir. Shafaat Rashid TAK et al. 2009. (info combined when possible)	no, info extracted from paper
421	Ursidae	asiatic black bear		2005	8	34.1079	74.8139		Kashmir	India	India	2		2		work/subsistence	natural habitat				2		1		1	2	Incidence and pattern of bear maul injuries in Kashmir. Altaf Rasool et al 2010; Increasing incidence of injuries and fatalities inflicted by wild animals in Kashmir. Nabi et al. 2009; Injuries from bear (Ursus thibetanus) attacks in Kashmir. Shafaat Rashid TAK et al. 2009. (info combined when possible)	no, info extracted from paper
422	Ursidae	asiatic black bear		2005	8	34.1079	74.8139		Kashmir	India	India	2		2		work/subsistence	natural habitat				2		1		1	2	Incidence and pattern of bear maul injuries in Kashmir. Altaf Rasool et al 2010; Increasing incidence of injuries and fatalities inflicted by wild animals in Kashmir. Nabi et al. 2009; Injuries from bear (Ursus thibetanus) attacks in Kashmir. Shafaat Rashid TAK et al. 2009. (info combined when possible)	no, info extracted from paper
423	Ursidae	asiatic black bear		2005	8	34.1079	74.8139		Kashmir	India	India	2		2		work/subsistence	natural habitat				2		1		1	2	Incidence and pattern of bear maul injuries in Kashmir. Altaf Rasool et al 2010; Increasing incidence of injuries and fatalities inflicted by wild animals in Kashmir. Nabi et al. 2009; Injuries from bear (Ursus thibetanus) attacks in Kashmir. Shafaat Rashid TAK et al. 2009. (info combined when possible)	no, info extracted from paper
424	Ursidae	asiatic black bear		2005	8	34.1079	74.8139		Kashmir	India	India	2		2		work/subsistence	natural habitat				1		1		1	2	Incidence and pattern of bear maul injuries in Kashmir. Altaf Rasool et al 2010; Increasing incidence of injuries and fatalities inflicted by wild animals in Kashmir. Nabi et al. 2009; Injuries from bear (Ursus thibetanus) attacks in Kashmir. Shafaat Rashid TAK et al. 2009. (info combined when possible)	no, info extracted from paper
425	Ursidae	asiatic black bear		2005	8	34.1079	74.8139		Kashmir	India	India	2		2		work/subsistence	natural habitat				1		2		1	2	Incidence and pattern of bear maul injuries in Kashmir. Altaf Rasool et al 2010; Increasing incidence of injuries and fatalities inflicted by wild animals in Kashmir. Nabi et al. 2009; Injuries from bear (Ursus thibetanus) attacks in Kashmir. Shafaat Rashid TAK et al. 2009. (info combined when possible)	no, info extracted from paper
426	Ursidae	asiatic black bear		2005	8	34.1079	74.8139		Kashmir	India	India	2		2		work/subsistence	natural habitat				1		1		1	2	Incidence and pattern of bear maul injuries in Kashmir. Altaf Rasool et al 2010; Increasing incidence of injuries and fatalities inflicted by wild animals in Kashmir. Nabi et al. 2009; Injuries from bear (Ursus thibetanus) attacks in Kashmir. Shafaat Rashid TAK et al. 2009. (info combined when possible)	no, info extracted from paper
427	Ursidae	asiatic black bear		2007	8	34.1079	74.8139		Kashmir	India	India	2		2		work/subsistence	natural habitat				1		2		1	2	Pattern of bear maul maxillofacial injuries in Kashmir Ajaz A. Shah et al 2010; Incidence and pattern of bear maul injuries in Kashmir. Altaf Rasool et al 2010; Increasing incidence of injuries and fatalities inflicted by wild animals in Kashmir. Nabi et al. 2009; Injuries from bear (Ursus thibetanus) attacks in Kashmir. Shafaat Rashid TAK et al. 2009. (info combined when possible)	no, info extracted from paper
428	Ursidae	asiatic black bear		2007	8	34.1079	74.8139		Kashmir	India	India	2		2		work/subsistence	natural habitat				2		2		1	2	Pattern of bear maul maxillofacial injuries in Kashmir Ajaz A. Shah et al 2010; Incidence and pattern of bear maul injuries in Kashmir. Altaf Rasool et al 2010; Increasing incidence of injuries and fatalities inflicted by wild animals in Kashmir. Nabi et al. 2009; Injuries from bear (Ursus thibetanus) attacks in Kashmir. Shafaat Rashid TAK et al. 2009. (info combined when possible)	no, info extracted from paper
429	Ursidae	asiatic black bear		2007	8	34.1079	74.8139		Kashmir	India	India	2		2		work/subsistence	natural habitat				1		2		1	2	Pattern of bear maul maxillofacial injuries in Kashmir Ajaz A. Shah et al 2010; Incidence and pattern of bear maul injuries in Kashmir. Altaf Rasool et al 2010; Increasing incidence of injuries and fatalities inflicted by wild animals in Kashmir. Nabi et al. 2009; Injuries from bear (Ursus thibetanus) attacks in Kashmir. Shafaat Rashid TAK et al. 2009. (info combined when possible)	no, info extracted from paper
430	Ursidae	asiatic black bear		2007	11	34.1079	74.8139		Kashmir	India	India	2		2		work/subsistence	natural habitat				2		2		1	2	Pattern of bear maul maxillofacial injuries in Kashmir Ajaz A. Shah et al 2010; Incidence and pattern of bear maul injuries in Kashmir. Altaf Rasool et al 2010; Increasing incidence of injuries and fatalities inflicted by wild animals in Kashmir. Nabi et al. 2009; Injuries from bear (Ursus thibetanus) attacks in Kashmir. Shafaat Rashid TAK et al. 2009. (info combined when possible)	no, info extracted from paper
431	Ursidae	asiatic black bear		2007	11	34.1079	74.8139		Kashmir	India	India	2		2		work/subsistence	natural habitat				1		2		1	2	Pattern of bear maul maxillofacial injuries in Kashmir Ajaz A. Shah et al 2010; Incidence and pattern of bear maul injuries in Kashmir. Altaf Rasool et al 2010; Increasing incidence of injuries and fatalities inflicted by wild animals in Kashmir. Nabi et al. 2009; Injuries from bear (Ursus thibetanus) attacks in Kashmir. Shafaat Rashid TAK et al. 2009. (info combined when possible)	no, info extracted from paper
432	Ursidae	asiatic black bear		2007	11	34.1079	74.8139		Kashmir	India	India	2		2		work/subsistence	natural habitat				1		2		1	2	Pattern of bear maul maxillofacial injuries in Kashmir Ajaz A. Shah et al 2010; Incidence and pattern of bear maul injuries in Kashmir. Altaf Rasool et al 2010; Increasing incidence of injuries and fatalities inflicted by wild animals in Kashmir. Nabi et al. 2009; Injuries from bear (Ursus thibetanus) attacks in Kashmir. Shafaat Rashid TAK et al. 2009. (info combined when possible)	no, info extracted from paper
433	Ursidae	asiatic black bear		2007	11	34.1079	74.8139		Kashmir	India	India	2		2		work/subsistence	natural habitat				1		2		1	2	Pattern of bear maul maxillofacial injuries in Kashmir Ajaz A. Shah et al 2010; Incidence and pattern of bear maul injuries in Kashmir. Altaf Rasool et al 2010; Increasing incidence of injuries and fatalities inflicted by wild animals in Kashmir. Nabi et al. 2009; Injuries from bear (Ursus thibetanus) attacks in Kashmir. Shafaat Rashid TAK et al. 2009. (info combined when possible)	no, info extracted from paper
434	Ursidae	asiatic black bear		2007	11	34.1079	74.8139		Kashmir	India	India	2		2		work/subsistence	natural habitat				1		2		1	2	Pattern of bear maul maxillofacial injuries in Kashmir Ajaz A. Shah et al 2010; Incidence and pattern of bear maul injuries in Kashmir. Altaf Rasool et al 2010; Increasing incidence of injuries and fatalities inflicted by wild animals in Kashmir. Nabi et al. 2009; Injuries from bear (Ursus thibetanus) attacks in Kashmir. Shafaat Rashid TAK et al. 2009. (info combined when possible)	no, info extracted from paper
435	Ursidae	asiatic black bear		2007	11	34.1079	74.8139		Kashmir	India	India	2		2		work/subsistence	natural habitat				1		2		1	2	Pattern of bear maul maxillofacial injuries in Kashmir Ajaz A. Shah et al 2010; Incidence and pattern of bear maul injuries in Kashmir. Altaf Rasool et al 2010; Increasing incidence of injuries and fatalities inflicted by wild animals in Kashmir. Nabi et al. 2009; Injuries from bear (Ursus thibetanus) attacks in Kashmir. Shafaat Rashid TAK et al. 2009. (info combined when possible)	no, info extracted from paper
436	Ursidae	asiatic black bear		2007	11	34.1079	74.8139		Kashmir	India	India	2		2		work/subsistence	natural habitat				1		2		1	2	Pattern of bear maul maxillofacial injuries in Kashmir Ajaz A. Shah et al 2010; Incidence and pattern of bear maul injuries in Kashmir. Altaf Rasool et al 2010; Increasing incidence of injuries and fatalities inflicted by wild animals in Kashmir. Nabi et al. 2009; Injuries from bear (Ursus thibetanus) attacks in Kashmir. Shafaat Rashid TAK et al. 2009. (info combined when possible)	no, info extracted from paper
437	Ursidae	asiatic black bear		2007	11	34.1079	74.8139		Kashmir	India	India	2		2		work/subsistence	natural habitat				1		2		1	2	Pattern of bear maul maxillofacial injuries in Kashmir Ajaz A. Shah et al 2010; Incidence and pattern of bear maul injuries in Kashmir. Altaf Rasool et al 2010; Increasing incidence of injuries and fatalities inflicted by wild animals in Kashmir. Nabi et al. 2009; Injuries from bear (Ursus thibetanus) attacks in Kashmir. Shafaat Rashid TAK et al. 2009. (info combined when possible)	no, info extracted from paper
438	Ursidae	asiatic black bear		2007	11	34.1079	74.8139		Kashmir	India	India	2		2		work/subsistence	natural habitat				1		2		1	2	Pattern of bear maul maxillofacial injuries in Kashmir Ajaz A. Shah et al 2010; Incidence and pattern of bear maul injuries in Kashmir. Altaf Rasool et al 2010; Increasing incidence of injuries and fatalities inflicted by wild animals in Kashmir. Nabi et al. 2009; Injuries from bear (Ursus thibetanus) attacks in Kashmir. Shafaat Rashid TAK et al. 2009. (info combined when possible)	no, info extracted from paper
439	Ursidae	asiatic black bear		2007	11	34.1079	74.8139		Kashmir	India	India	2		2		work/subsistence	natural habitat				1		2		1	2	Pattern of bear maul maxillofacial injuries in Kashmir Ajaz A. Shah et al 2010; Incidence and pattern of bear maul injuries in Kashmir. Altaf Rasool et al 2010; Increasing incidence of injuries and fatalities inflicted by wild animals in Kashmir. Nabi et al. 2009; Injuries from bear (Ursus thibetanus) attacks in Kashmir. Shafaat Rashid TAK et al. 2009. (info combined when possible)	no, info extracted from paper
440	Ursidae	asiatic black bear		2007	11	34.1079	74.8139		Kashmir	India	India	2		2		work/subsistence	natural habitat				1		2		1	2	Pattern of bear maul maxillofacial injuries in Kashmir Ajaz A. Shah et al 2010; Incidence and pattern of bear maul injuries in Kashmir. Altaf Rasool et al 2010; Increasing incidence of injuries and fatalities inflicted by wild animals in Kashmir. Nabi et al. 2009; Injuries from bear (Ursus thibetanus) attacks in Kashmir. Shafaat Rashid TAK et al. 2009. (info combined when possible)	no, info extracted from paper
441	Ursidae	asiatic black bear		2007	8	34.1079	74.8139		Kashmir	India	India	2		2		work/subsistence	natural habitat				1		2		1	2	Pattern of bear maul maxillofacial injuries in Kashmir Ajaz A. Shah et al 2010; Incidence and pattern of bear maul injuries in Kashmir. Altaf Rasool et al 2010; Increasing incidence of injuries and fatalities inflicted by wild animals in Kashmir. Nabi et al. 2009; Injuries from bear (Ursus thibetanus) attacks in Kashmir. Shafaat Rashid TAK et al. 2009. (info combined when possible)	no, info extracted from paper
442	Ursidae	asiatic black bear		2007	8	34.1079	74.8139		Kashmir	India	India	2		2		work/subsistence	natural habitat				1		2		1	2	Pattern of bear maul maxillofacial injuries in Kashmir Ajaz A. Shah et al 2010; Incidence and pattern of bear maul injuries in Kashmir. Altaf Rasool et al 2010; Increasing incidence of injuries and fatalities inflicted by wild animals in Kashmir. Nabi et al. 2009; Injuries from bear (Ursus thibetanus) attacks in Kashmir. Shafaat Rashid TAK et al. 2009. (info combined when possible)	no, info extracted from paper
443	Ursidae	asiatic black bear		2007	8	34.1079	74.8139		Kashmir	India	India	2		2		work/subsistence	natural habitat				2		2		1	2	Pattern of bear maul maxillofacial injuries in Kashmir Ajaz A. Shah et al 2010; Incidence and pattern of bear maul injuries in Kashmir. Altaf Rasool et al 2010; Increasing incidence of injuries and fatalities inflicted by wild animals in Kashmir. Nabi et al. 2009; Injuries from bear (Ursus thibetanus) attacks in Kashmir. Shafaat Rashid TAK et al. 2009. (info combined when possible)	no, info extracted from paper
444	Ursidae	asiatic black bear		2007	8	34.1079	74.8139		Kashmir	India	India	2		2		work/subsistence	natural habitat				1		2		1	2	Pattern of bear maul maxillofacial injuries in Kashmir Ajaz A. Shah et al 2010; Incidence and pattern of bear maul injuries in Kashmir. Altaf Rasool et al 2010; Increasing incidence of injuries and fatalities inflicted by wild animals in Kashmir. Nabi et al. 2009; Injuries from bear (Ursus thibetanus) attacks in Kashmir. Shafaat Rashid TAK et al. 2009. (info combined when possible)	no, info extracted from paper
445	Ursidae	asiatic black bear		2007	8	34.1079	74.8139		Kashmir	India	India	2		2		work/subsistence	natural habitat				1		2		1	2	Pattern of bear maul maxillofacial injuries in Kashmir Ajaz A. Shah et al 2010; Incidence and pattern of bear maul injuries in Kashmir. Altaf Rasool et al 2010; Increasing incidence of injuries and fatalities inflicted by wild animals in Kashmir. Nabi et al. 2009; Injuries from bear (Ursus thibetanus) attacks in Kashmir. Shafaat Rashid TAK et al. 2009. (info combined when possible)	no, info extracted from paper
446	Ursidae	asiatic black bear		2007	8	34.1079	74.8139		Kashmir	India	India	2		2	farming	work/subsistence	agricoltural field				1		2		1	3_4	Pattern of bear maul maxillofacial injuries in Kashmir Ajaz A. Shah et al 2010; Incidence and pattern of bear maul injuries in Kashmir. Altaf Rasool et al 2010; Increasing incidence of injuries and fatalities inflicted by wild animals in Kashmir. Nabi et al. 2009; Injuries from bear (Ursus thibetanus) attacks in Kashmir. Shafaat Rashid TAK et al. 2009. (info combined when possible)	no, info extracted from paper
447	Ursidae	asiatic black bear		2007	8	34.1079	74.8139		Kashmir	India	India	2		2		work/subsistence	natural habitat				1		2		1	2	Pattern of bear maul maxillofacial injuries in Kashmir Ajaz A. Shah et al 2010; Incidence and pattern of bear maul injuries in Kashmir. Altaf Rasool et al 2010; Increasing incidence of injuries and fatalities inflicted by wild animals in Kashmir. Nabi et al. 2009; Injuries from bear (Ursus thibetanus) attacks in Kashmir. Shafaat Rashid TAK et al. 2009. (info combined when possible)	no, info extracted from paper
448	Ursidae	asiatic black bear		2007	8	34.1079	74.8139		Kashmir	India	India	2		2		work/subsistence	natural habitat				1		2		1	2	Pattern of bear maul maxillofacial injuries in Kashmir Ajaz A. Shah et al 2010; Incidence and pattern of bear maul injuries in Kashmir. Altaf Rasool et al 2010; Increasing incidence of injuries and fatalities inflicted by wild animals in Kashmir. Nabi et al. 2009; Injuries from bear (Ursus thibetanus) attacks in Kashmir. Shafaat Rashid TAK et al. 2009. (info combined when possible)	no, info extracted from paper
449	Ursidae	asiatic black bear		2007	8	34.1079	74.8139		Kashmir	India	India	2		2		work/subsistence	natural habitat				1		2		1	2	Pattern of bear maul maxillofacial injuries in Kashmir Ajaz A. Shah et al 2010; Incidence and pattern of bear maul injuries in Kashmir. Altaf Rasool et al 2010; Increasing incidence of injuries and fatalities inflicted by wild animals in Kashmir. Nabi et al. 2009; Injuries from bear (Ursus thibetanus) attacks in Kashmir. Shafaat Rashid TAK et al. 2009. (info combined when possible)	no, info extracted from paper
450	Ursidae	asiatic black bear		2007	8	34.1079	74.8139		Kashmir	India	India	2		2		work/subsistence	natural habitat				1		2		1	2	Pattern of bear maul maxillofacial injuries in Kashmir Ajaz A. Shah et al 2010; Incidence and pattern of bear maul injuries in Kashmir. Altaf Rasool et al 2010; Increasing incidence of injuries and fatalities inflicted by wild animals in Kashmir. Nabi et al. 2009; Injuries from bear (Ursus thibetanus) attacks in Kashmir. Shafaat Rashid TAK et al. 2009. (info combined when possible)	no, info extracted from paper
451	Ursidae	asiatic black bear		2007	8	34.1079	74.8139		Kashmir	India	India	2		2		work/subsistence	natural habitat				1		2		1	2	Pattern of bear maul maxillofacial injuries in Kashmir Ajaz A. Shah et al 2010; Incidence and pattern of bear maul injuries in Kashmir. Altaf Rasool et al 2010; Increasing incidence of injuries and fatalities inflicted by wild animals in Kashmir. Nabi et al. 2009; Injuries from bear (Ursus thibetanus) attacks in Kashmir. Shafaat Rashid TAK et al. 2009. (info combined when possible)	no, info extracted from paper
452	Ursidae	asiatic black bear		2007	8	34.1079	74.8139		Kashmir	India	India	2		2		work/subsistence	natural habitat				2		2		1	2	Pattern of bear maul maxillofacial injuries in Kashmir Ajaz A. Shah et al 2010; Incidence and pattern of bear maul injuries in Kashmir. Altaf Rasool et al 2010; Increasing incidence of injuries and fatalities inflicted by wild animals in Kashmir. Nabi et al. 2009; Injuries from bear (Ursus thibetanus) attacks in Kashmir. Shafaat Rashid TAK et al. 2009. (info combined when possible)	no, info extracted from paper
453	Ursidae	asiatic black bear		2007	10	34.1079	74.8139		Kashmir	India	India	2		2		work/subsistence	natural habitat				1		2		1	2	Pattern of bear maul maxillofacial injuries in Kashmir Ajaz A. Shah et al 2010; Incidence and pattern of bear maul injuries in Kashmir. Altaf Rasool et al 2010; Increasing incidence of injuries and fatalities inflicted by wild animals in Kashmir. Nabi et al. 2009; Injuries from bear (Ursus thibetanus) attacks in Kashmir. Shafaat Rashid TAK et al. 2009. (info combined when possible)	no, info extracted from paper
454	Ursidae	asiatic black bear		2007	8	34.1079	74.8139		Kashmir	India	India	2		2		work/subsistence	natural habitat				1		2		1	2	Pattern of bear maul maxillofacial injuries in Kashmir Ajaz A. Shah et al 2010; Incidence and pattern of bear maul injuries in Kashmir. Altaf Rasool et al 2010; Increasing incidence of injuries and fatalities inflicted by wild animals in Kashmir. Nabi et al. 2009; Injuries from bear (Ursus thibetanus) attacks in Kashmir. Shafaat Rashid TAK et al. 2009. (info combined when possible)	no, info extracted from paper
455	Ursidae	asiatic black bear		2007	8	34.1079	74.8139		Kashmir	India	India	2		2	farming	work/subsistence	agricoltural field				1		2		1	3_4	Pattern of bear maul maxillofacial injuries in Kashmir Ajaz A. Shah et al 2010; Incidence and pattern of bear maul injuries in Kashmir. Altaf Rasool et al 2010; Increasing incidence of injuries and fatalities inflicted by wild animals in Kashmir. Nabi et al. 2009; Injuries from bear (Ursus thibetanus) attacks in Kashmir. Shafaat Rashid TAK et al. 2009. (info combined when possible)	no, info extracted from paper
456	Ursidae	asiatic black bear		2007	9	34.1079	74.8139		Kashmir	India	India	2		2	farming	work/subsistence	agricoltural field				1		2		1	3_4	Pattern of bear maul maxillofacial injuries in Kashmir Ajaz A. Shah et al 2010; Incidence and pattern of bear maul injuries in Kashmir. Altaf Rasool et al 2010; Increasing incidence of injuries and fatalities inflicted by wild animals in Kashmir. Nabi et al. 2009; Injuries from bear (Ursus thibetanus) attacks in Kashmir. Shafaat Rashid TAK et al. 2009. (info combined when possible)	no, info extracted from paper
457	Ursidae	asiatic black bear		2007	9	34.1079	74.8139		Kashmir	India	India	2		2	farming	work/subsistence	agricoltural field				1		2		1	3_4	Pattern of bear maul maxillofacial injuries in Kashmir Ajaz A. Shah et al 2010; Incidence and pattern of bear maul injuries in Kashmir. Altaf Rasool et al 2010; Increasing incidence of injuries and fatalities inflicted by wild animals in Kashmir. Nabi et al. 2009; Injuries from bear (Ursus thibetanus) attacks in Kashmir. Shafaat Rashid TAK et al. 2009. (info combined when possible)	no, info extracted from paper
458	Ursidae	asiatic black bear		2007	9	34.1079	74.8139		Kashmir	India	India	2		2	farming	work/subsistence	agricoltural field				1		2		1	3_4	Pattern of bear maul maxillofacial injuries in Kashmir Ajaz A. Shah et al 2010; Incidence and pattern of bear maul injuries in Kashmir. Altaf Rasool et al 2010; Increasing incidence of injuries and fatalities inflicted by wild animals in Kashmir. Nabi et al. 2009; Injuries from bear (Ursus thibetanus) attacks in Kashmir. Shafaat Rashid TAK et al. 2009. (info combined when possible)	no, info extracted from paper
459	Ursidae	asiatic black bear		2007	9	34.1079	74.8139		Kashmir	India	India	2		2	farming	work/subsistence	agricoltural field				1		2		1	3_4	Pattern of bear maul maxillofacial injuries in Kashmir Ajaz A. Shah et al 2010; Incidence and pattern of bear maul injuries in Kashmir. Altaf Rasool et al 2010; Increasing incidence of injuries and fatalities inflicted by wild animals in Kashmir. Nabi et al. 2009; Injuries from bear (Ursus thibetanus) attacks in Kashmir. Shafaat Rashid TAK et al. 2009. (info combined when possible)	no, info extracted from paper
460	Ursidae	asiatic black bear		2007	9	34.1079	74.8139		Kashmir	India	India	2		2	farming	work/subsistence	agricoltural field				2		2		1	3_4	Pattern of bear maul maxillofacial injuries in Kashmir Ajaz A. Shah et al 2010; Incidence and pattern of bear maul injuries in Kashmir. Altaf Rasool et al 2010; Increasing incidence of injuries and fatalities inflicted by wild animals in Kashmir. Nabi et al. 2009; Injuries from bear (Ursus thibetanus) attacks in Kashmir. Shafaat Rashid TAK et al. 2009. (info combined when possible)	no, info extracted from paper
461	Ursidae	asiatic black bear		2007	9	34.1079	74.8139		Kashmir	India	India	2		2	farming	work/subsistence	agricoltural field				1		2		1	3_4	Pattern of bear maul maxillofacial injuries in Kashmir Ajaz A. Shah et al 2010; Incidence and pattern of bear maul injuries in Kashmir. Altaf Rasool et al 2010; Increasing incidence of injuries and fatalities inflicted by wild animals in Kashmir. Nabi et al. 2009; Injuries from bear (Ursus thibetanus) attacks in Kashmir. Shafaat Rashid TAK et al. 2009. (info combined when possible)	no, info extracted from paper
462	Ursidae	asiatic black bear		2007	9	34.1079	74.8139		Kashmir	India	India	2		2	farming	work/subsistence	agricoltural field				1		2		1	3_4	Pattern of bear maul maxillofacial injuries in Kashmir Ajaz A. Shah et al 2010; Incidence and pattern of bear maul injuries in Kashmir. Altaf Rasool et al 2010; Increasing incidence of injuries and fatalities inflicted by wild animals in Kashmir. Nabi et al. 2009; Injuries from bear (Ursus thibetanus) attacks in Kashmir. Shafaat Rashid TAK et al. 2009. (info combined when possible)	no, info extracted from paper
463	Ursidae	asiatic black bear		2007	9	34.1079	74.8139		Kashmir	India	India	2		2	farming	work/subsistence	agricoltural field				2		2		1	3_4	Pattern of bear maul maxillofacial injuries in Kashmir Ajaz A. Shah et al 2010; Incidence and pattern of bear maul injuries in Kashmir. Altaf Rasool et al 2010; Increasing incidence of injuries and fatalities inflicted by wild animals in Kashmir. Nabi et al. 2009; Injuries from bear (Ursus thibetanus) attacks in Kashmir. Shafaat Rashid TAK et al. 2009. (info combined when possible)	no, info extracted from paper
464	Ursidae	asiatic black bear		2007	9	34.1079	74.8139		Kashmir	India	India	2		2	farming	work/subsistence	agricoltural field				1		2		1	3_4	Pattern of bear maul maxillofacial injuries in Kashmir Ajaz A. Shah et al 2010; Incidence and pattern of bear maul injuries in Kashmir. Altaf Rasool et al 2010; Increasing incidence of injuries and fatalities inflicted by wild animals in Kashmir. Nabi et al. 2009; Injuries from bear (Ursus thibetanus) attacks in Kashmir. Shafaat Rashid TAK et al. 2009. (info combined when possible)	no, info extracted from paper
465	Ursidae	asiatic black bear		2007	9	34.1079	74.8139		Kashmir	India	India	2		2	farming	work/subsistence	agricoltural field				1		2		1	3_4	Pattern of bear maul maxillofacial injuries in Kashmir Ajaz A. Shah et al 2010; Incidence and pattern of bear maul injuries in Kashmir. Altaf Rasool et al 2010; Increasing incidence of injuries and fatalities inflicted by wild animals in Kashmir. Nabi et al. 2009; Injuries from bear (Ursus thibetanus) attacks in Kashmir. Shafaat Rashid TAK et al. 2009. (info combined when possible)	no, info extracted from paper
466	Ursidae	asiatic black bear		2007	9	34.1079	74.8139		Kashmir	India	India	2		2	farming	work/subsistence	agricoltural field				1		2		1	3_4	Pattern of bear maul maxillofacial injuries in Kashmir Ajaz A. Shah et al 2010; Incidence and pattern of bear maul injuries in Kashmir. Altaf Rasool et al 2010; Increasing incidence of injuries and fatalities inflicted by wild animals in Kashmir. Nabi et al. 2009; Injuries from bear (Ursus thibetanus) attacks in Kashmir. Shafaat Rashid TAK et al. 2009. (info combined when possible)	no, info extracted from paper
467	Ursidae	asiatic black bear		2007	9	34.1079	74.8139		Kashmir	India	India	2		2	farming	work/subsistence	agricoltural field				2		2		1	3_4	Pattern of bear maul maxillofacial injuries in Kashmir Ajaz A. Shah et al 2010; Incidence and pattern of bear maul injuries in Kashmir. Altaf Rasool et al 2010; Increasing incidence of injuries and fatalities inflicted by wild animals in Kashmir. Nabi et al. 2009; Injuries from bear (Ursus thibetanus) attacks in Kashmir. Shafaat Rashid TAK et al. 2009. (info combined when possible)	no, info extracted from paper
468	Ursidae	asiatic black bear		2007	9	34.1079	74.8139		Kashmir	India	India	2		2	farming	work/subsistence	agricoltural field				1		2		1	3_4	Pattern of bear maul maxillofacial injuries in Kashmir Ajaz A. Shah et al 2010; Incidence and pattern of bear maul injuries in Kashmir. Altaf Rasool et al 2010; Increasing incidence of injuries and fatalities inflicted by wild animals in Kashmir. Nabi et al. 2009; Injuries from bear (Ursus thibetanus) attacks in Kashmir. Shafaat Rashid TAK et al. 2009. (info combined when possible)	no, info extracted from paper
469	Ursidae	asiatic black bear		2007	9	34.1079	74.8139		Kashmir	India	India	2		2	farming	work/subsistence	agricoltural field				2		2		1	3_4	Pattern of bear maul maxillofacial injuries in Kashmir Ajaz A. Shah et al 2010; Incidence and pattern of bear maul injuries in Kashmir. Altaf Rasool et al 2010; Increasing incidence of injuries and fatalities inflicted by wild animals in Kashmir. Nabi et al. 2009; Injuries from bear (Ursus thibetanus) attacks in Kashmir. Shafaat Rashid TAK et al. 2009. (info combined when possible)	no, info extracted from paper
470	Ursidae	asiatic black bear		2007	9	34.1079	74.8139		Kashmir	India	India	2		2	farming	work/subsistence	agricoltural field				2		2		1	3_4	Pattern of bear maul maxillofacial injuries in Kashmir Ajaz A. Shah et al 2010; Incidence and pattern of bear maul injuries in Kashmir. Altaf Rasool et al 2010; Increasing incidence of injuries and fatalities inflicted by wild animals in Kashmir. Nabi et al. 2009; Injuries from bear (Ursus thibetanus) attacks in Kashmir. Shafaat Rashid TAK et al. 2009. (info combined when possible)	no, info extracted from paper
471	Ursidae	asiatic black bear		2007	9	34.1079	74.8139		Kashmir	India	India	2		2	farming	work/subsistence	agricoltural field				2		2		1	3_4	Pattern of bear maul maxillofacial injuries in Kashmir Ajaz A. Shah et al 2010; Incidence and pattern of bear maul injuries in Kashmir. Altaf Rasool et al 2010; Increasing incidence of injuries and fatalities inflicted by wild animals in Kashmir. Nabi et al. 2009; Injuries from bear (Ursus thibetanus) attacks in Kashmir. Shafaat Rashid TAK et al. 2009. (info combined when possible)	no, info extracted from paper
472	Ursidae	asiatic black bear		2007	9	34.1079	74.8139		Kashmir	India	India	2		2	farming	work/subsistence	agricoltural field				1		2		1	3_4	Pattern of bear maul maxillofacial injuries in Kashmir Ajaz A. Shah et al 2010; Incidence and pattern of bear maul injuries in Kashmir. Altaf Rasool et al 2010; Increasing incidence of injuries and fatalities inflicted by wild animals in Kashmir. Nabi et al. 2009; Injuries from bear (Ursus thibetanus) attacks in Kashmir. Shafaat Rashid TAK et al. 2009. (info combined when possible)	no, info extracted from paper
473	Ursidae	asiatic black bear		2007	9	34.1079	74.8139		Kashmir	India	India	2		2	farming	work/subsistence	agricoltural field				2		2		1	3_4	Pattern of bear maul maxillofacial injuries in Kashmir Ajaz A. Shah et al 2010; Incidence and pattern of bear maul injuries in Kashmir. Altaf Rasool et al 2010; Increasing incidence of injuries and fatalities inflicted by wild animals in Kashmir. Nabi et al. 2009; Injuries from bear (Ursus thibetanus) attacks in Kashmir. Shafaat Rashid TAK et al. 2009. (info combined when possible)	no, info extracted from paper
474	Ursidae	asiatic black bear		2007	9	34.1079	74.8139		Kashmir	India	India	2		2	farming	work/subsistence	agricoltural field				1		2		1	3_4	Pattern of bear maul maxillofacial injuries in Kashmir Ajaz A. Shah et al 2010; Incidence and pattern of bear maul injuries in Kashmir. Altaf Rasool et al 2010; Increasing incidence of injuries and fatalities inflicted by wild animals in Kashmir. Nabi et al. 2009; Injuries from bear (Ursus thibetanus) attacks in Kashmir. Shafaat Rashid TAK et al. 2009. (info combined when possible)	no, info extracted from paper
475	Ursidae	asiatic black bear		2007	9	34.1079	74.8139		Kashmir	India	India	2		2	farming	work/subsistence	agricoltural field				1		2		1	3_4	Pattern of bear maul maxillofacial injuries in Kashmir Ajaz A. Shah et al 2010; Incidence and pattern of bear maul injuries in Kashmir. Altaf Rasool et al 2010; Increasing incidence of injuries and fatalities inflicted by wild animals in Kashmir. Nabi et al. 2009; Injuries from bear (Ursus thibetanus) attacks in Kashmir. Shafaat Rashid TAK et al. 2009. (info combined when possible)	no, info extracted from paper
476	Ursidae	asiatic black bear		2007	10	34.1079	74.8139		Kashmir	India	India	2		2	farming	work/subsistence	agricoltural field				1		2		1	3_4	Pattern of bear maul maxillofacial injuries in Kashmir Ajaz A. Shah et al 2010; Incidence and pattern of bear maul injuries in Kashmir. Altaf Rasool et al 2010; Increasing incidence of injuries and fatalities inflicted by wild animals in Kashmir. Nabi et al. 2009; Injuries from bear (Ursus thibetanus) attacks in Kashmir. Shafaat Rashid TAK et al. 2009. (info combined when possible)	no, info extracted from paper
477	Ursidae	asiatic black bear		2007	10	34.1079	74.8139		Kashmir	India	India	2		2	farming	work/subsistence	agricoltural field				1		2		1	3_4	Pattern of bear maul maxillofacial injuries in Kashmir Ajaz A. Shah et al 2010; Incidence and pattern of bear maul injuries in Kashmir. Altaf Rasool et al 2010; Increasing incidence of injuries and fatalities inflicted by wild animals in Kashmir. Nabi et al. 2009; Injuries from bear (Ursus thibetanus) attacks in Kashmir. Shafaat Rashid TAK et al. 2009. (info combined when possible)	no, info extracted from paper
478	Ursidae	asiatic black bear		2007	10	34.1079	74.8139		Kashmir	India	India	2		2	farming	work/subsistence	agricoltural field				1		2		1	3_4	Pattern of bear maul maxillofacial injuries in Kashmir Ajaz A. Shah et al 2010; Incidence and pattern of bear maul injuries in Kashmir. Altaf Rasool et al 2010; Increasing incidence of injuries and fatalities inflicted by wild animals in Kashmir. Nabi et al. 2009; Injuries from bear (Ursus thibetanus) attacks in Kashmir. Shafaat Rashid TAK et al. 2009. (info combined when possible)	no, info extracted from paper
479	Ursidae	asiatic black bear		2007	10	34.1079	74.8139		Kashmir	India	India	2		2	farming	work/subsistence	agricoltural field				2		2		1	3_4	Pattern of bear maul maxillofacial injuries in Kashmir Ajaz A. Shah et al 2010; Incidence and pattern of bear maul injuries in Kashmir. Altaf Rasool et al 2010; Increasing incidence of injuries and fatalities inflicted by wild animals in Kashmir. Nabi et al. 2009; Injuries from bear (Ursus thibetanus) attacks in Kashmir. Shafaat Rashid TAK et al. 2009. (info combined when possible)	no, info extracted from paper
480	Ursidae	asiatic black bear		2007	10	34.1079	74.8139		Kashmir	India	India	2		2	farming	work/subsistence	agricoltural field				1		2		1	3_4	Pattern of bear maul maxillofacial injuries in Kashmir Ajaz A. Shah et al 2010; Incidence and pattern of bear maul injuries in Kashmir. Altaf Rasool et al 2010; Increasing incidence of injuries and fatalities inflicted by wild animals in Kashmir. Nabi et al. 2009; Injuries from bear (Ursus thibetanus) attacks in Kashmir. Shafaat Rashid TAK et al. 2009. (info combined when possible)	no, info extracted from paper
481	Ursidae	asiatic black bear		2007	10	34.1079	74.8139		Kashmir	India	India	2		2	farming	work/subsistence	agricoltural field				1		2		1	3_4	Pattern of bear maul maxillofacial injuries in Kashmir Ajaz A. Shah et al 2010; Incidence and pattern of bear maul injuries in Kashmir. Altaf Rasool et al 2010; Increasing incidence of injuries and fatalities inflicted by wild animals in Kashmir. Nabi et al. 2009; Injuries from bear (Ursus thibetanus) attacks in Kashmir. Shafaat Rashid TAK et al. 2009. (info combined when possible)	no, info extracted from paper
482	Ursidae	asiatic black bear		2007	9	34.1079	74.8139		Kashmir	India	India	2		2	farming	work/subsistence	agricoltural field				1		2		1	3_4	Pattern of bear maul maxillofacial injuries in Kashmir Ajaz A. Shah et al 2010; Incidence and pattern of bear maul injuries in Kashmir. Altaf Rasool et al 2010; Increasing incidence of injuries and fatalities inflicted by wild animals in Kashmir. Nabi et al. 2009; Injuries from bear (Ursus thibetanus) attacks in Kashmir. Shafaat Rashid TAK et al. 2009. (info combined when possible)	no, info extracted from paper
483	Ursidae	asiatic black bear		2007	9	34.1079	74.8139		Kashmir	India	India	2		2	farming	work/subsistence	agricoltural field				1		2		1	3_4	Pattern of bear maul maxillofacial injuries in Kashmir Ajaz A. Shah et al 2010; Incidence and pattern of bear maul injuries in Kashmir. Altaf Rasool et al 2010; Increasing incidence of injuries and fatalities inflicted by wild animals in Kashmir. Nabi et al. 2009; Injuries from bear (Ursus thibetanus) attacks in Kashmir. Shafaat Rashid TAK et al. 2009. (info combined when possible)	no, info extracted from paper
484	Ursidae	asiatic black bear		2007	9	34.1079	74.8139		Kashmir	India	India	2		2	farming	work/subsistence	agricoltural field				2		2		1	3_4	Pattern of bear maul maxillofacial injuries in Kashmir Ajaz A. Shah et al 2010; Incidence and pattern of bear maul injuries in Kashmir. Altaf Rasool et al 2010; Increasing incidence of injuries and fatalities inflicted by wild animals in Kashmir. Nabi et al. 2009; Injuries from bear (Ursus thibetanus) attacks in Kashmir. Shafaat Rashid TAK et al. 2009. (info combined when possible)	no, info extracted from paper
485	Ursidae	asiatic black bear		2007	9	34.1079	74.8139		Kashmir	India	India	2		2	farming	work/subsistence	agricoltural field				1		2		1	3_4	Pattern of bear maul maxillofacial injuries in Kashmir Ajaz A. Shah et al 2010; Incidence and pattern of bear maul injuries in Kashmir. Altaf Rasool et al 2010; Increasing incidence of injuries and fatalities inflicted by wild animals in Kashmir. Nabi et al. 2009; Injuries from bear (Ursus thibetanus) attacks in Kashmir. Shafaat Rashid TAK et al. 2009. (info combined when possible)	no, info extracted from paper
486	Ursidae	asiatic black bear		2007	9	34.1079	74.8139		Kashmir	India	India	2		2	farming	work/subsistence	agricoltural field				1		2		1	3_4	Pattern of bear maul maxillofacial injuries in Kashmir Ajaz A. Shah et al 2010; Incidence and pattern of bear maul injuries in Kashmir. Altaf Rasool et al 2010; Increasing incidence of injuries and fatalities inflicted by wild animals in Kashmir. Nabi et al. 2009; Injuries from bear (Ursus thibetanus) attacks in Kashmir. Shafaat Rashid TAK et al. 2009. (info combined when possible)	no, info extracted from paper
487	Ursidae	asiatic black bear		2007	9	34.1079	74.8139		Kashmir	India	India	2		2	farming	work/subsistence	agricoltural field				1		2		1	3_4	Pattern of bear maul maxillofacial injuries in Kashmir Ajaz A. Shah et al 2010; Incidence and pattern of bear maul injuries in Kashmir. Altaf Rasool et al 2010; Increasing incidence of injuries and fatalities inflicted by wild animals in Kashmir. Nabi et al. 2009; Injuries from bear (Ursus thibetanus) attacks in Kashmir. Shafaat Rashid TAK et al. 2009. (info combined when possible)	no, info extracted from paper
488	Ursidae	asiatic black bear		2003-2007	9	34.1079	74.8139		Kashmir	India	India	2		2	farming	work/subsistence	agricoltural field				1		2		1	3_4	Pattern of bear maul maxillofacial injuries in Kashmir Ajaz A. Shah et al 2010; Incidence and pattern of bear maul injuries in Kashmir. Altaf Rasool et al 2010; Increasing incidence of injuries and fatalities inflicted by wild animals in Kashmir. Nabi et al. 2009; Injuries from bear (Ursus thibetanus) attacks in Kashmir. Shafaat Rashid TAK et al. 2009. (info combined when possible)	no, info extracted from paper
489	Ursidae	asiatic black bear		2003-2007	9	34.1079	74.8139		Kashmir	India	India	2		2	farming	work/subsistence	agricoltural field				1		2		1	3_4	Incidence and pattern of bear maul injuries in Kashmir. Altaf Rasool et al 2010; Increasing incidence of injuries and fatalities inflicted by wild animals in Kashmir. Nabi et al. 2009; Injuries from bear (Ursus thibetanus) attacks in Kashmir. Shafaat Rashid TAK et al. 2009. (info combined when possible)	no, info extracted from paper
490	Ursidae	asiatic black bear		2003-2007	9	34.1079	74.8139		Kashmir	India	India	2		2	farming	work/subsistence	agricoltural field				1		2		1	3_4	Incidence and pattern of bear maul injuries in Kashmir. Altaf Rasool et al 2010; Increasing incidence of injuries and fatalities inflicted by wild animals in Kashmir. Nabi et al. 2009; Injuries from bear (Ursus thibetanus) attacks in Kashmir. Shafaat Rashid TAK et al. 2009. (info combined when possible)	no, info extracted from paper
491	Ursidae	asiatic black bear		2003-2007	9	34.1079	74.8139		Kashmir	India	India	2		2	farming	work/subsistence	agricoltural field				2		2		1	3_4	Incidence and pattern of bear maul injuries in Kashmir. Altaf Rasool et al 2010; Increasing incidence of injuries and fatalities inflicted by wild animals in Kashmir. Nabi et al. 2009; Injuries from bear (Ursus thibetanus) attacks in Kashmir. Shafaat Rashid TAK et al. 2009. (info combined when possible)	no, info extracted from paper
492	Ursidae	asiatic black bear		2003-2007	11	34.1079	74.8139		Kashmir	India	India	2		2	farming	work/subsistence	agricoltural field				1		2		1	3_4	Incidence and pattern of bear maul injuries in Kashmir. Altaf Rasool et al 2010; Increasing incidence of injuries and fatalities inflicted by wild animals in Kashmir. Nabi et al. 2009; Injuries from bear (Ursus thibetanus) attacks in Kashmir. Shafaat Rashid TAK et al. 2009. (info combined when possible)	no, info extracted from paper
493	Ursidae	asiatic black bear		2003-2007	11	34.1079	74.8139		Kashmir	India	India	2		2	farming	work/subsistence	agricoltural field				1		2		1	3_4	Incidence and pattern of bear maul injuries in Kashmir. Altaf Rasool et al 2010; Increasing incidence of injuries and fatalities inflicted by wild animals in Kashmir. Nabi et al. 2009; Injuries from bear (Ursus thibetanus) attacks in Kashmir. Shafaat Rashid TAK et al. 2009. (info combined when possible)	no, info extracted from paper
494	Ursidae	asiatic black bear		2003-2007	11	34.1079	74.8139		Kashmir	India	India	2		2	farming	work/subsistence	agricoltural field				1		2		1	3_4	Incidence and pattern of bear maul injuries in Kashmir. Altaf Rasool et al 2010; Increasing incidence of injuries and fatalities inflicted by wild animals in Kashmir. Nabi et al. 2009; Injuries from bear (Ursus thibetanus) attacks in Kashmir. Shafaat Rashid TAK et al. 2009. (info combined when possible)	no, info extracted from paper
495	Ursidae	asiatic black bear		2003-2007	11	34.1079	74.8139		Kashmir	India	India	2		2	farming	work/subsistence	agricoltural field				1		2		1	3_4	Incidence and pattern of bear maul injuries in Kashmir. Altaf Rasool et al 2010; Increasing incidence of injuries and fatalities inflicted by wild animals in Kashmir. Nabi et al. 2009; Injuries from bear (Ursus thibetanus) attacks in Kashmir. Shafaat Rashid TAK et al. 2009. (info combined when possible)	no, info extracted from paper
496	Ursidae	asiatic black bear		2003-2007	11	34.1079	74.8139		Kashmir	India	India	2		2	farming	work/subsistence	agricoltural field				1		2		1	3_4	Incidence and pattern of bear maul injuries in Kashmir. Altaf Rasool et al 2010; Increasing incidence of injuries and fatalities inflicted by wild animals in Kashmir. Nabi et al. 2009; Injuries from bear (Ursus thibetanus) attacks in Kashmir. Shafaat Rashid TAK et al. 2009. (info combined when possible)	no, info extracted from paper
497	Ursidae	asiatic black bear		2003-2007	11	34.1079	74.8139		Kashmir	India	India	2		2	farming	work/subsistence	agricoltural field				1		2		1	3_4	Incidence and pattern of bear maul injuries in Kashmir. Altaf Rasool et al 2010; Increasing incidence of injuries and fatalities inflicted by wild animals in Kashmir. Nabi et al. 2009; Injuries from bear (Ursus thibetanus) attacks in Kashmir. Shafaat Rashid TAK et al. 2009. (info combined when possible)	no, info extracted from paper
498	Ursidae	asiatic black bear		2003-2007	11	34.1079	74.8139		Kashmir	India	India	2		2	farming	work/subsistence	agricoltural field				1		2		1	3_4	Incidence and pattern of bear maul injuries in Kashmir. Altaf Rasool et al 2010; Increasing incidence of injuries and fatalities inflicted by wild animals in Kashmir. Nabi et al. 2009; Injuries from bear (Ursus thibetanus) attacks in Kashmir. Shafaat Rashid TAK et al. 2009. (info combined when possible)	no, info extracted from paper
499	Ursidae	asiatic black bear		2003-2007	9	34.1079	74.8139		Kashmir	India	India	2		2	farming	work/subsistence	agricoltural field				1		2		1	3_4	Incidence and pattern of bear maul injuries in Kashmir. Altaf Rasool et al 2010; Increasing incidence of injuries and fatalities inflicted by wild animals in Kashmir. Nabi et al. 2009; Injuries from bear (Ursus thibetanus) attacks in Kashmir. Shafaat Rashid TAK et al. 2009. (info combined when possible)	no, info extracted from paper
500	Ursidae	asiatic black bear		2003-2007	9	34.1079	74.8139		Kashmir	India	India	2		2	farming	work/subsistence	agricoltural field				1		2		1	3_4	Incidence and pattern of bear maul injuries in Kashmir. Altaf Rasool et al 2010; Increasing incidence of injuries and fatalities inflicted by wild animals in Kashmir. Nabi et al. 2009; Injuries from bear (Ursus thibetanus) attacks in Kashmir. Shafaat Rashid TAK et al. 2009. (info combined when possible)	no, info extracted from paper
501	Ursidae	asiatic black bear		2003-2007	9	34.1079	74.8139		Kashmir	India	India	2		2	farming	work/subsistence	agricoltural field				1		2		1	3_4	Incidence and pattern of bear maul injuries in Kashmir. Altaf Rasool et al 2010; Increasing incidence of injuries and fatalities inflicted by wild animals in Kashmir. Nabi et al. 2009; Injuries from bear (Ursus thibetanus) attacks in Kashmir. Shafaat Rashid TAK et al. 2009. (info combined when possible)	no, info extracted from paper
502	Ursidae	asiatic black bear		2003-2007	9	34.1079	74.8139		Kashmir	India	India	2		2	farming	work/subsistence	agricoltural field				1		2		1	3_4	Incidence and pattern of bear maul injuries in Kashmir. Altaf Rasool et al 2010; Increasing incidence of injuries and fatalities inflicted by wild animals in Kashmir. Nabi et al. 2009; Injuries from bear (Ursus thibetanus) attacks in Kashmir. Shafaat Rashid TAK et al. 2009. (info combined when possible)	no, info extracted from paper
503	Ursidae	asiatic black bear		2003-2007	9	34.1079	74.8139		Kashmir	India	India	2		2	farming	work/subsistence	agricoltural field				1		2		1	3_4	Incidence and pattern of bear maul injuries in Kashmir. Altaf Rasool et al 2010; Increasing incidence of injuries and fatalities inflicted by wild animals in Kashmir. Nabi et al. 2009; Injuries from bear (Ursus thibetanus) attacks in Kashmir. Shafaat Rashid TAK et al. 2009. (info combined when possible)	no, info extracted from paper
504	Ursidae	asiatic black bear		2003-2007	9	34.1079	74.8139		Kashmir	India	India	2		2	farming	work/subsistence	agricoltural field				1		2		1	3_4	Incidence and pattern of bear maul injuries in Kashmir. Altaf Rasool et al 2010; Increasing incidence of injuries and fatalities inflicted by wild animals in Kashmir. Nabi et al. 2009; Injuries from bear (Ursus thibetanus) attacks in Kashmir. Shafaat Rashid TAK et al. 2009. (info combined when possible)	no, info extracted from paper
505	Ursidae	asiatic black bear		2003-2007	9	34.1079	74.8139		Kashmir	India	India	2		2	farming	work/subsistence	agricoltural field				1		2		1	3_4	Incidence and pattern of bear maul injuries in Kashmir. Altaf Rasool et al 2010; Increasing incidence of injuries and fatalities inflicted by wild animals in Kashmir. Nabi et al. 2009; Injuries from bear (Ursus thibetanus) attacks in Kashmir. Shafaat Rashid TAK et al. 2009. (info combined when possible)	no, info extracted from paper
506	Ursidae	asiatic black bear		2003-2007	9	34.1079	74.8139		Kashmir	India	India	2		2	farming	work/subsistence	agricoltural field				1		2		1	3_4	Incidence and pattern of bear maul injuries in Kashmir. Altaf Rasool et al 2010; Increasing incidence of injuries and fatalities inflicted by wild animals in Kashmir. Nabi et al. 2009; Injuries from bear (Ursus thibetanus) attacks in Kashmir. Shafaat Rashid TAK et al. 2009. (info combined when possible)	no, info extracted from paper
507	Ursidae	asiatic black bear		2003-2007	9	34.1079	74.8139		Kashmir	India	India	2		2	farming	work/subsistence	agricoltural field				1		2		1	3_4	Incidence and pattern of bear maul injuries in Kashmir. Altaf Rasool et al 2010; Increasing incidence of injuries and fatalities inflicted by wild animals in Kashmir. Nabi et al. 2009; Injuries from bear (Ursus thibetanus) attacks in Kashmir. Shafaat Rashid TAK et al. 2009. (info combined when possible)	no, info extracted from paper
508	Ursidae	asiatic black bear		2003-2007	1	34.1079	74.8139		Kashmir	India	India	2		2	farming	work/subsistence	agricoltural field				1		2		1	3_4	Incidence and pattern of bear maul injuries in Kashmir. Altaf Rasool et al 2010; Increasing incidence of injuries and fatalities inflicted by wild animals in Kashmir. Nabi et al. 2009; Injuries from bear (Ursus thibetanus) attacks in Kashmir. Shafaat Rashid TAK et al. 2009. (info combined when possible)	no, info extracted from paper
509	Ursidae	asiatic black bear		2003-2007	10	34.1079	74.8139		Kashmir	India	India	2		2	farming	work/subsistence	agricoltural field				1		2		1	3_4	Incidence and pattern of bear maul injuries in Kashmir. Altaf Rasool et al 2010; Increasing incidence of injuries and fatalities inflicted by wild animals in Kashmir. Nabi et al. 2009; Injuries from bear (Ursus thibetanus) attacks in Kashmir. Shafaat Rashid TAK et al. 2009. (info combined when possible)	no, info extracted from paper
510	Ursidae	asiatic black bear		2003-2007	10	34.1079	74.8139		Kashmir	India	India	2		2	farming	work/subsistence	agricoltural field				1		2		1	3_4	Incidence and pattern of bear maul injuries in Kashmir. Altaf Rasool et al 2010; Increasing incidence of injuries and fatalities inflicted by wild animals in Kashmir. Nabi et al. 2009; Injuries from bear (Ursus thibetanus) attacks in Kashmir. Shafaat Rashid TAK et al. 2009. (info combined when possible)	no, info extracted from paper
511	Ursidae	asiatic black bear		2003-2007	11	34.1079	74.8139		Kashmir	India	India	2		2	farming	work/subsistence	agricoltural field				1		2		1	3_4	Incidence and pattern of bear maul injuries in Kashmir. Altaf Rasool et al 2010; Increasing incidence of injuries and fatalities inflicted by wild animals in Kashmir. Nabi et al. 2009; Injuries from bear (Ursus thibetanus) attacks in Kashmir. Shafaat Rashid TAK et al. 2009. (info combined when possible)	no, info extracted from paper
512	Ursidae	asiatic black bear		2003-2007	11	34.1079	74.8139		Kashmir	India	India	2		2	farming	work/subsistence	agricoltural field				1		2		1	3_4	Incidence and pattern of bear maul injuries in Kashmir. Altaf Rasool et al 2010; Increasing incidence of injuries and fatalities inflicted by wild animals in Kashmir. Nabi et al. 2009; Injuries from bear (Ursus thibetanus) attacks in Kashmir. Shafaat Rashid TAK et al. 2009. (info combined when possible)	no, info extracted from paper
513	Ursidae	asiatic black bear		2003-2007	11	34.1079	74.8139		Kashmir	India	India	2		2	farming	work/subsistence	agricoltural field				1		2		1	3_4	Incidence and pattern of bear maul injuries in Kashmir. Altaf Rasool et al 2010; Increasing incidence of injuries and fatalities inflicted by wild animals in Kashmir. Nabi et al. 2009; Injuries from bear (Ursus thibetanus) attacks in Kashmir. Shafaat Rashid TAK et al. 2009. (info combined when possible)	no, info extracted from paper
514	Ursidae	asiatic black bear		2003-2007	11	34.1079	74.8139		Kashmir	India	India	2		2	farming	work/subsistence	agricoltural field				1		2		1	3_4	Incidence and pattern of bear maul injuries in Kashmir. Altaf Rasool et al 2010; Increasing incidence of injuries and fatalities inflicted by wild animals in Kashmir. Nabi et al. 2009; Injuries from bear (Ursus thibetanus) attacks in Kashmir. Shafaat Rashid TAK et al. 2009. (info combined when possible)	no, info extracted from paper
515	Ursidae	asiatic black bear		2003-2007	11	34.1079	74.8139		Kashmir	India	India	2		2	farming	work/subsistence	agricoltural field				1		2		1	3_4	Incidence and pattern of bear maul injuries in Kashmir. Altaf Rasool et al 2010; Increasing incidence of injuries and fatalities inflicted by wild animals in Kashmir. Nabi et al. 2009; Injuries from bear (Ursus thibetanus) attacks in Kashmir. Shafaat Rashid TAK et al. 2009. (info combined when possible)	no, info extracted from paper
516	Ursidae	asiatic black bear		2003-2007	11	34.1079	74.8139		Kashmir	India	India	2		2	farming	work/subsistence	agricoltural field				1		2		1	3_4	Incidence and pattern of bear maul injuries in Kashmir. Altaf Rasool et al 2010; Increasing incidence of injuries and fatalities inflicted by wild animals in Kashmir. Nabi et al. 2009; Injuries from bear (Ursus thibetanus) attacks in Kashmir. Shafaat Rashid TAK et al. 2009. (info combined when possible)	no, info extracted from paper
517	Ursidae	asiatic black bear		2003-2007	11	34.1079	74.8139		Kashmir	India	India	2		2	farming	work/subsistence	agricoltural field				1		2		1	3_4	Incidence and pattern of bear maul injuries in Kashmir. Altaf Rasool et al 2010; Increasing incidence of injuries and fatalities inflicted by wild animals in Kashmir. Nabi et al. 2009; Injuries from bear (Ursus thibetanus) attacks in Kashmir. Shafaat Rashid TAK et al. 2009. (info combined when possible)	no, info extracted from paper
518	Ursidae	asiatic black bear		2003-2007	11	34.1079	74.8139		Kashmir	India	India	2		2	farming	work/subsistence	agricoltural field				1		2		1	3_4	Incidence and pattern of bear maul injuries in Kashmir. Altaf Rasool et al 2010; Increasing incidence of injuries and fatalities inflicted by wild animals in Kashmir. Nabi et al. 2009; Injuries from bear (Ursus thibetanus) attacks in Kashmir. Shafaat Rashid TAK et al. 2009. (info combined when possible)	no, info extracted from paper
519	Ursidae	asiatic black bear		2003-2007	11	34.1079	74.8139		Kashmir	India	India	2		2	farming	work/subsistence	agricoltural field				1		2		1	3_4	Incidence and pattern of bear maul injuries in Kashmir. Altaf Rasool et al 2010; Increasing incidence of injuries and fatalities inflicted by wild animals in Kashmir. Nabi et al. 2009; Injuries from bear (Ursus thibetanus) attacks in Kashmir. Shafaat Rashid TAK et al. 2009. (info combined when possible)	no, info extracted from paper
520	Ursidae	asiatic black bear		2003-2007	10	34.1079	74.8139		Kashmir	India	India	2		2	farming	work/subsistence	agricoltural field				1		2		1	3_4	Incidence and pattern of bear maul injuries in Kashmir. Altaf Rasool et al 2010; Increasing incidence of injuries and fatalities inflicted by wild animals in Kashmir. Nabi et al. 2009; Injuries from bear (Ursus thibetanus) attacks in Kashmir. Shafaat Rashid TAK et al. 2009. (info combined when possible)	no, info extracted from paper
521	Ursidae	asiatic black bear		2003-2007	10	34.1079	74.8139		Kashmir	India	India	2		2	farming	work/subsistence	agricoltural field				2		2		1	3_4	Incidence and pattern of bear maul injuries in Kashmir. Altaf Rasool et al 2010; Increasing incidence of injuries and fatalities inflicted by wild animals in Kashmir. Nabi et al. 2009; Injuries from bear (Ursus thibetanus) attacks in Kashmir. Shafaat Rashid TAK et al. 2009. (info combined when possible)	no, info extracted from paper
522	Ursidae	asiatic black bear		2003-2007	10	34.1079	74.8139		Kashmir	India	India	2		2	farming	work/subsistence	agricoltural field				1		2		1	3_4	Incidence and pattern of bear maul injuries in Kashmir. Altaf Rasool et al 2010; Increasing incidence of injuries and fatalities inflicted by wild animals in Kashmir. Nabi et al. 2009; Injuries from bear (Ursus thibetanus) attacks in Kashmir. Shafaat Rashid TAK et al. 2009. (info combined when possible)	no, info extracted from paper
523	Ursidae	asiatic black bear		2003-2007	10	34.1079	74.8139		Kashmir	India	India	2		2	farming	work/subsistence	agricoltural field				1		2		1	3_4	Incidence and pattern of bear maul injuries in Kashmir. Altaf Rasool et al 2010; Increasing incidence of injuries and fatalities inflicted by wild animals in Kashmir. Nabi et al. 2009; Injuries from bear (Ursus thibetanus) attacks in Kashmir. Shafaat Rashid TAK et al. 2009. (info combined when possible)	no, info extracted from paper
524	Ursidae	asiatic black bear		2003-2007	10	34.1079	74.8139		Kashmir	India	India	2		2	farming	work/subsistence	agricoltural field				1		2		1	3_4	Incidence and pattern of bear maul injuries in Kashmir. Altaf Rasool et al 2010; Increasing incidence of injuries and fatalities inflicted by wild animals in Kashmir. Nabi et al. 2009; Injuries from bear (Ursus thibetanus) attacks in Kashmir. Shafaat Rashid TAK et al. 2009. (info combined when possible)	no, info extracted from paper
525	Ursidae	asiatic black bear		2003-2007	10	34.1079	74.8139		Kashmir	India	India	2		2	farming	work/subsistence	agricoltural field				1		2		1	3_4	Incidence and pattern of bear maul injuries in Kashmir. Altaf Rasool et al 2010; Increasing incidence of injuries and fatalities inflicted by wild animals in Kashmir. Nabi et al. 2009; Injuries from bear (Ursus thibetanus) attacks in Kashmir. Shafaat Rashid TAK et al. 2009. (info combined when possible)	no, info extracted from paper
526	Ursidae	asiatic black bear		2003-2007	10	34.1079	74.8139		Kashmir	India	India	2		2	farming	work/subsistence	agricoltural field				1		2		1	3_4	Incidence and pattern of bear maul injuries in Kashmir. Altaf Rasool et al 2010; Increasing incidence of injuries and fatalities inflicted by wild animals in Kashmir. Nabi et al. 2009; Injuries from bear (Ursus thibetanus) attacks in Kashmir. Shafaat Rashid TAK et al. 2009. (info combined when possible)	no, info extracted from paper
527	Ursidae	asiatic black bear		2003-2007	10	34.1079	74.8139		Kashmir	India	India	2		2	farming	work/subsistence	agricoltural field				1		2		1	3_4	Incidence and pattern of bear maul injuries in Kashmir. Altaf Rasool et al 2010; Increasing incidence of injuries and fatalities inflicted by wild animals in Kashmir. Nabi et al. 2009; Injuries from bear (Ursus thibetanus) attacks in Kashmir. Shafaat Rashid TAK et al. 2009. (info combined when possible)	no, info extracted from paper
528	Ursidae	asiatic black bear		2003-2007	10	34.1079	74.8139		Kashmir	India	India	2		2	farming	work/subsistence	agricoltural field				1		2		1	3_4	Incidence and pattern of bear maul injuries in Kashmir. Altaf Rasool et al 2010; Increasing incidence of injuries and fatalities inflicted by wild animals in Kashmir. Nabi et al. 2009; Injuries from bear (Ursus thibetanus) attacks in Kashmir. Shafaat Rashid TAK et al. 2009. (info combined when possible)	no, info extracted from paper
529	Ursidae	asiatic black bear		2005-2007	8	34.1079	74.8139		Kashmir	India	India	2		2							1		2		1	2	Incidence and pattern of bear maul injuries in Kashmir. Altaf Rasool et al 2010; Increasing incidence of injuries and fatalities inflicted by wild animals in Kashmir. Nabi et al. 2009; Injuries from bear (Ursus thibetanus) attacks in Kashmir. Shafaat Rashid TAK et al. 2009. (info combined when possible)	no, info extracted from paper
530	Ursidae	asiatic black bear		2005-2007	10	34.1079	74.8139		Kashmir	India	India	2		2	farming	work/subsistence	agricoltural field				2		2		1	3_4	Incidence and pattern of bear maul injuries in Kashmir. Altaf Rasool et al 2010; Increasing incidence of injuries and fatalities inflicted by wild animals in Kashmir. Nabi et al. 2009; Injuries from bear (Ursus thibetanus) attacks in Kashmir. Shafaat Rashid TAK et al. 2009. (info combined when possible)	no, info extracted from paper
531	Ursidae	asiatic black bear		2005-2007	10	34.1079	74.8139		Kashmir	India	India	2		2	farming	work/subsistence	agricoltural field				2		2		1	3_4	Incidence and pattern of bear maul injuries in Kashmir. Altaf Rasool et al 2010; Increasing incidence of injuries and fatalities inflicted by wild animals in Kashmir. Nabi et al. 2009; Injuries from bear (Ursus thibetanus) attacks in Kashmir. Shafaat Rashid TAK et al. 2009. (info combined when possible)	no, info extracted from paper
532	Ursidae	asiatic black bear		2005-2007	10	34.1079	74.8139		Kashmir	India	India	2		2	farming	work/subsistence	agricoltural field				2		2		1	3_4	Incidence and pattern of bear maul injuries in Kashmir. Altaf Rasool et al 2010; Increasing incidence of injuries and fatalities inflicted by wild animals in Kashmir. Nabi et al. 2009; Injuries from bear (Ursus thibetanus) attacks in Kashmir. Shafaat Rashid TAK et al. 2009. (info combined when possible)	no, info extracted from paper
533	Ursidae	asiatic black bear		2005-2007	10	34.1079	74.8139		Kashmir	India	India	2		2	farming	work/subsistence	agricoltural field				1		2		1	3_4	Incidence and pattern of bear maul injuries in Kashmir. Altaf Rasool et al 2010; Increasing incidence of injuries and fatalities inflicted by wild animals in Kashmir. Nabi et al. 2009; Injuries from bear (Ursus thibetanus) attacks in Kashmir. Shafaat Rashid TAK et al. 2009. (info combined when possible)	no, info extracted from paper
534	Ursidae	asiatic black bear		2005-2007	10	34.1079	74.8139		Kashmir	India	India	2		2	farming	work/subsistence	agricoltural field				2		2		1	3_4	Incidence and pattern of bear maul injuries in Kashmir. Altaf Rasool et al 2010; Increasing incidence of injuries and fatalities inflicted by wild animals in Kashmir. Nabi et al. 2009; Injuries from bear (Ursus thibetanus) attacks in Kashmir. Shafaat Rashid TAK et al. 2009. (info combined when possible)	no, info extracted from paper
535	Ursidae	asiatic black bear		2005-2007	10	34.1079	74.8139		Kashmir	India	India	2			farming	work/subsistence	agricoltural field				2		2		1	3_4	Incidence and pattern of bear maul injuries in Kashmir. Altaf Rasool et al 2010; Increasing incidence of injuries and fatalities inflicted by wild animals in Kashmir. Nabi et al. 2009; Injuries from bear (Ursus thibetanus) attacks in Kashmir. Shafaat Rashid TAK et al. 2009. (info combined when possible)	no, info extracted from paper
536	Ursidae	asiatic black bear		2005-2007	10	34.1079	74.8139		Kashmir	India	India	2			farming	work/subsistence	agricoltural field				2		2		1	3_4	Incidence and pattern of bear maul injuries in Kashmir. Altaf Rasool et al 2010; Increasing incidence of injuries and fatalities inflicted by wild animals in Kashmir. Nabi et al. 2009; Injuries from bear (Ursus thibetanus) attacks in Kashmir. Shafaat Rashid TAK et al. 2009. (info combined when possible)	no, info extracted from paper
537	Ursidae	asiatic black bear		2005-2007	10	34.1079	74.8139		Kashmir	India	India	2			farming	work/subsistence	agricoltural field				2		2		1	3_4	Incidence and pattern of bear maul injuries in Kashmir. Altaf Rasool et al 2010; Increasing incidence of injuries and fatalities inflicted by wild animals in Kashmir. Nabi et al. 2009; Injuries from bear (Ursus thibetanus) attacks in Kashmir. Shafaat Rashid TAK et al. 2009. (info combined when possible)	no, info extracted from paper
538	Ursidae	asiatic black bear		2005-2007	10	34.1079	74.8139		Kashmir	India	India	2			farming	work/subsistence	agricoltural field				1		2		1	3_4	Incidence and pattern of bear maul injuries in Kashmir. Altaf Rasool et al 2010; Increasing incidence of injuries and fatalities inflicted by wild animals in Kashmir. Nabi et al. 2009; Injuries from bear (Ursus thibetanus) attacks in Kashmir. Shafaat Rashid TAK et al. 2009. (info combined when possible)	no, info extracted from paper
539	Ursidae	asiatic black bear		2005-2007	10	34.1079	74.8139		Kashmir	India	India	2			farming	work/subsistence	agricoltural field				2		2		1	3_4	Incidence and pattern of bear maul injuries in Kashmir. Altaf Rasool et al 2010; Increasing incidence of injuries and fatalities inflicted by wild animals in Kashmir. Nabi et al. 2009; Injuries from bear (Ursus thibetanus) attacks in Kashmir. Shafaat Rashid TAK et al. 2009. (info combined when possible)	no, info extracted from paper
540	Ursidae	asiatic black bear		2005-2007	10	34.1079	74.8139		Kashmir	India	India	2		2	farming	work/subsistence	agricoltural field				1		2		1	3_4	Incidence and pattern of bear maul injuries in Kashmir. Altaf Rasool et al 2010; Increasing incidence of injuries and fatalities inflicted by wild animals in Kashmir. Nabi et al. 2009; Injuries from bear (Ursus thibetanus) attacks in Kashmir. Shafaat Rashid TAK et al. 2009. (info combined when possible)	no, info extracted from paper
541	Ursidae	asiatic black bear		2005-2007	10	34.1079	74.8139		Kashmir	India	India	2		2	farming	work/subsistence	agricoltural field				2		2		1	3_4	Incidence and pattern of bear maul injuries in Kashmir. Altaf Rasool et al 2010; Increasing incidence of injuries and fatalities inflicted by wild animals in Kashmir. Nabi et al. 2009; Injuries from bear (Ursus thibetanus) attacks in Kashmir. Shafaat Rashid TAK et al. 2009. (info combined when possible)	no, info extracted from paper
542	Ursidae	asiatic black bear		2005-2007	10	34.1079	74.8139		Kashmir	India	India	2		2	farming	work/subsistence	agricoltural field				2		2		1	3_4	Incidence and pattern of bear maul injuries in Kashmir. Altaf Rasool et al 2010; Increasing incidence of injuries and fatalities inflicted by wild animals in Kashmir. Nabi et al. 2009; Injuries from bear (Ursus thibetanus) attacks in Kashmir. Shafaat Rashid TAK et al. 2009. (info combined when possible)	no, info extracted from paper
543	Ursidae	asiatic black bear		2008		34.1079	74.8139		Kashmir	India	India	2															Pattern of bear maul maxillofacial injuries in Kashmir Ajaz A. Shah et al 2010
544	Ursidae	asiatic black bear		2008		34.1079	74.8139		Kashmir	India	India	2															Pattern of bear maul maxillofacial injuries in Kashmir Ajaz A. Shah et al 2010
545	Ursidae	asiatic black bear		2008		34.1079	74.8139		Kashmir	India	India	2															Pattern of bear maul maxillofacial injuries in Kashmir Ajaz A. Shah et al 2010
546	Ursidae	asiatic black bear		2008		34.1079	74.8139		Kashmir	India	India	2															Pattern of bear maul maxillofacial injuries in Kashmir Ajaz A. Shah et al 2010
547	Ursidae	asiatic black bear		2008		34.1079	74.8139		Kashmir	India	India	2															Pattern of bear maul maxillofacial injuries in Kashmir Ajaz A. Shah et al 2010
548	Ursidae	asiatic black bear		2008		34.1079	74.8139		Kashmir	India	India	2															Pattern of bear maul maxillofacial injuries in Kashmir Ajaz A. Shah et al 2010
549	Ursidae	asiatic black bear		2008		34.1079	74.8139		Kashmir	India	India	2															Pattern of bear maul maxillofacial injuries in Kashmir Ajaz A. Shah et al 2010
550	Ursidae	asiatic black bear		2008		34.1079	74.8139		Kashmir	India	India	2															Pattern of bear maul maxillofacial injuries in Kashmir Ajaz A. Shah et al 2010
551	Ursidae	asiatic black bear		2008		34.1079	74.8139		Kashmir	India	India	2															Pattern of bear maul maxillofacial injuries in Kashmir Ajaz A. Shah et al 2010
552	Ursidae	asiatic black bear		2008		34.1079	74.8139		Kashmir	India	India	2															Pattern of bear maul maxillofacial injuries in Kashmir Ajaz A. Shah et al 2010
553	Ursidae	asiatic black bear		2008		34.1079	74.8139		Kashmir	India	India	2															Pattern of bear maul maxillofacial injuries in Kashmir Ajaz A. Shah et al 2010
554	Ursidae	asiatic black bear		2008		34.1079	74.8139		Kashmir	India	India	2															Pattern of bear maul maxillofacial injuries in Kashmir Ajaz A. Shah et al 2010
555	Ursidae	asiatic black bear		2008		34.1079	74.8139		Kashmir	India	India	2															Pattern of bear maul maxillofacial injuries in Kashmir Ajaz A. Shah et al 2010
556	Ursidae	asiatic black bear		2008		34.1079	74.8139		Kashmir	India	India	2															Pattern of bear maul maxillofacial injuries in Kashmir Ajaz A. Shah et al 2010
557	Ursidae	asiatic black bear		2008		34.1079	74.8139		Kashmir	India	India	2															Pattern of bear maul maxillofacial injuries in Kashmir Ajaz A. Shah et al 2010
558	Ursidae	asiatic black bear		2008		34.1079	74.8139		Kashmir	India	India	2															Pattern of bear maul maxillofacial injuries in Kashmir Ajaz A. Shah et al 2010
559	Ursidae	asiatic black bear		2008		34.1079	74.8139		Kashmir	India	India	2															Pattern of bear maul maxillofacial injuries in Kashmir Ajaz A. Shah et al 2010
560	Ursidae	asiatic black bear		2008		34.1079	74.8139		Kashmir	India	India	2															Pattern of bear maul maxillofacial injuries in Kashmir Ajaz A. Shah et al 2010
561	Ursidae	asiatic black bear		2008		34.1079	74.8139		Kashmir	India	India	2															Pattern of bear maul maxillofacial injuries in Kashmir Ajaz A. Shah et al 2010
562	Ursidae	asiatic black bear		2008		34.1079	74.8139		Kashmir	India	India	2															Pattern of bear maul maxillofacial injuries in Kashmir Ajaz A. Shah et al 2010
563	Ursidae	asiatic black bear		2008		34.1079	74.8139		Kashmir	India	India	2															Pattern of bear maul maxillofacial injuries in Kashmir Ajaz A. Shah et al 2010
564	Ursidae	asiatic black bear		2008		34.1079	74.8139		Kashmir	India	India	2															Pattern of bear maul maxillofacial injuries in Kashmir Ajaz A. Shah et al 2010
565	Ursidae	asiatic black bear		2008		34.1079	74.8139		Kashmir	India	India	2															Pattern of bear maul maxillofacial injuries in Kashmir Ajaz A. Shah et al 2010
566	Ursidae	asiatic black bear		2008		34.1079	74.8139		Kashmir	India	India	2															Pattern of bear maul maxillofacial injuries in Kashmir Ajaz A. Shah et al 2010
567	Ursidae	asiatic black bear		2008		34.1079	74.8139		Kashmir	India	India	2															Pattern of bear maul maxillofacial injuries in Kashmir Ajaz A. Shah et al 2010
568	Ursidae	asiatic black bear		2008		34.1079	74.8139		Kashmir	India	India	2															Pattern of bear maul maxillofacial injuries in Kashmir Ajaz A. Shah et al 2010
569	Ursidae	asiatic black bear		2008		34.1079	74.8139		Kashmir	India	India	2															Pattern of bear maul maxillofacial injuries in Kashmir Ajaz A. Shah et al 2010
570	Ursidae	asiatic black bear		2008		34.1079	74.8139		Kashmir	India	India	2															Pattern of bear maul maxillofacial injuries in Kashmir Ajaz A. Shah et al 2010
571	Ursidae	asiatic black bear		2008		34.1079	74.8139		Kashmir	India	India	2															Pattern of bear maul maxillofacial injuries in Kashmir Ajaz A. Shah et al 2010
572	Ursidae	asiatic black bear		2008		34.1079	74.8139		Kashmir	India	India	2															Pattern of bear maul maxillofacial injuries in Kashmir Ajaz A. Shah et al 2010
573	Ursidae	asiatic black bear		2008		34.1079	74.8139		Kashmir	India	India	2															Pattern of bear maul maxillofacial injuries in Kashmir Ajaz A. Shah et al 2010
574	Ursidae	asiatic black bear		2008		34.1079	74.8139		Kashmir	India	India	2															Pattern of bear maul maxillofacial injuries in Kashmir Ajaz A. Shah et al 2010
575	Ursidae	asiatic black bear		2008		34.1079	74.8139		Kashmir	India	India	2															Pattern of bear maul maxillofacial injuries in Kashmir Ajaz A. Shah et al 2010
576	Ursidae	asiatic black bear		2008		34.1079	74.8139		Kashmir	India	India	2															Pattern of bear maul maxillofacial injuries in Kashmir Ajaz A. Shah et al 2010
577	Ursidae	asiatic black bear		2008		34.1079	74.8139		Kashmir	India	India	2															Pattern of bear maul maxillofacial injuries in Kashmir Ajaz A. Shah et al 2010
578	Ursidae	asiatic black bear		2008		34.1079	74.8139		Kashmir	India	India	2															Pattern of bear maul maxillofacial injuries in Kashmir Ajaz A. Shah et al 2010
579	Ursidae	asiatic black bear		2008		34.1079	74.8139		Kashmir	India	India	2															Pattern of bear maul maxillofacial injuries in Kashmir Ajaz A. Shah et al 2010
580	Ursidae	asiatic black bear		2008		34.1079	74.8139		Kashmir	India	India	2															Pattern of bear maul maxillofacial injuries in Kashmir Ajaz A. Shah et al 2010
581	Ursidae	asiatic black bear		2008		34.1079	74.8139		Kashmir	India	India	2															Pattern of bear maul maxillofacial injuries in Kashmir Ajaz A. Shah et al 2010
582	Ursidae	asiatic black bear		2008		34.1079	74.8139		Kashmir	India	India	2															Pattern of bear maul maxillofacial injuries in Kashmir Ajaz A. Shah et al 2010
583	Ursidae	asiatic black bear		2008		34.1079	74.8139		Kashmir	India	India	2															Pattern of bear maul maxillofacial injuries in Kashmir Ajaz A. Shah et al 2010
584	Ursidae	asiatic black bear		2008		34.1079	74.8139		Kashmir	India	India	2															Pattern of bear maul maxillofacial injuries in Kashmir Ajaz A. Shah et al 2010
585	Ursidae	asiatic black bear		2008		34.1079	74.8139		Kashmir	India	India	2															Pattern of bear maul maxillofacial injuries in Kashmir Ajaz A. Shah et al 2010
586	Ursidae	asiatic black bear		2008		34.1079	74.8139		Kashmir	India	India	2															Pattern of bear maul maxillofacial injuries in Kashmir Ajaz A. Shah et al 2010
587	Ursidae	asiatic black bear		2008		34.1079	74.8139		Kashmir	India	India	2															Pattern of bear maul maxillofacial injuries in Kashmir Ajaz A. Shah et al 2010
588	Ursidae	asiatic black bear		2008		34.1079	74.8139		Kashmir	India	India	2															Pattern of bear maul maxillofacial injuries in Kashmir Ajaz A. Shah et al 2010
589	Ursidae	asiatic black bear		2008		34.1079	74.8139		Kashmir	India	India	2															Pattern of bear maul maxillofacial injuries in Kashmir Ajaz A. Shah et al 2010
590	Ursidae	asiatic black bear		2008		34.1079	74.8139		Kashmir	India	India	2															Pattern of bear maul maxillofacial injuries in Kashmir Ajaz A. Shah et al 2010
591	Ursidae	asiatic black bear		2008		34.1079	74.8139		Kashmir	India	India	2															Pattern of bear maul maxillofacial injuries in Kashmir Ajaz A. Shah et al 2010
592	Ursidae	asiatic black bear		2008		34.1079	74.8139		Kashmir	India	India	2															Pattern of bear maul maxillofacial injuries in Kashmir Ajaz A. Shah et al 2010
593	Ursidae	asiatic black bear		2008		34.1079	74.8139		Kashmir	India	India	2															Pattern of bear maul maxillofacial injuries in Kashmir Ajaz A. Shah et al 2010
594	Ursidae	asiatic black bear		2008		34.1079	74.8139		Kashmir	India	India	2															Pattern of bear maul maxillofacial injuries in Kashmir Ajaz A. Shah et al 2010
595	Ursidae	asiatic black bear		2008		34.1079	74.8139		Kashmir	India	India	2															Pattern of bear maul maxillofacial injuries in Kashmir Ajaz A. Shah et al 2010
596	Ursidae	asiatic black bear		2008		34.1079	74.8139		Kashmir	India	India	2															Pattern of bear maul maxillofacial injuries in Kashmir Ajaz A. Shah et al 2010
597	Ursidae	asiatic black bear		2008		34.1079	74.8139		Kashmir	India	India	2															Pattern of bear maul maxillofacial injuries in Kashmir Ajaz A. Shah et al 2010
598	Ursidae	asiatic black bear		2008		34.1079	74.8139		Kashmir	India	India	2															Pattern of bear maul maxillofacial injuries in Kashmir Ajaz A. Shah et al 2010
599	Ursidae	asiatic black bear		2008		34.1079	74.8139		Kashmir	India	India	2															Pattern of bear maul maxillofacial injuries in Kashmir Ajaz A. Shah et al 2010
600	Ursidae	asiatic black bear		2008		34.1079	74.8139		Kashmir	India	India	2															Pattern of bear maul maxillofacial injuries in Kashmir Ajaz A. Shah et al 2010
601	Ursidae	asiatic black bear		2008		34.1079	74.8139		Kashmir	India	India	2															Pattern of bear maul maxillofacial injuries in Kashmir Ajaz A. Shah et al 2010
602	Ursidae	asiatic black bear		2008		34.1079	74.8139		Kashmir	India	India	2															Pattern of bear maul maxillofacial injuries in Kashmir Ajaz A. Shah et al 2010
603	Ursidae	asiatic black bear		2008		34.1079	74.8139		Kashmir	India	India	2															Pattern of bear maul maxillofacial injuries in Kashmir Ajaz A. Shah et al 2010
604	Ursidae	asiatic black bear		2008		34.1079	74.8139		Kashmir	India	India	2															Pattern of bear maul maxillofacial injuries in Kashmir Ajaz A. Shah et al 2010
605	Ursidae	asiatic black bear		2008		34.1079	74.8139		Kashmir	India	India	2															Pattern of bear maul maxillofacial injuries in Kashmir Ajaz A. Shah et al 2010
606	Ursidae	asiatic black bear		2008		34.1079	74.8139		Kashmir	India	India	2															Pattern of bear maul maxillofacial injuries in Kashmir Ajaz A. Shah et al 2010
607	Ursidae	asiatic black bear		2008		34.1079	74.8139		Kashmir	India	India	2															Pattern of bear maul maxillofacial injuries in Kashmir Ajaz A. Shah et al 2010
608	Ursidae	asiatic black bear		2008		34.1079	74.8139		Kashmir	India	India	2															Pattern of bear maul maxillofacial injuries in Kashmir Ajaz A. Shah et al 2010
609	Ursidae	asiatic black bear		2008		34.1079	74.8139		Kashmir	India	India	2															Pattern of bear maul maxillofacial injuries in Kashmir Ajaz A. Shah et al 2010
610	Ursidae	asiatic black bear		2008		34.1079	74.8139		Kashmir	India	India	2															Pattern of bear maul maxillofacial injuries in Kashmir Ajaz A. Shah et al 2010
611	Ursidae	asiatic black bear		2008		34.1079	74.8139		Kashmir	India	India	2															Pattern of bear maul maxillofacial injuries in Kashmir Ajaz A. Shah et al 2010
612	Ursidae	asiatic black bear		2008		34.1079	74.8139		Kashmir	India	India	2															Pattern of bear maul maxillofacial injuries in Kashmir Ajaz A. Shah et al 2010
613	Ursidae	asiatic black bear		2008		34.1079	74.8139		Kashmir	India	India	2															Pattern of bear maul maxillofacial injuries in Kashmir Ajaz A. Shah et al 2010
614	Ursidae	asiatic black bear		2008		34.1079	74.8139		Kashmir	India	India	2															Pattern of bear maul maxillofacial injuries in Kashmir Ajaz A. Shah et al 2010
615	Ursidae	asiatic black bear		2008		34.1079	74.8139		Kashmir	India	India	2															Pattern of bear maul maxillofacial injuries in Kashmir Ajaz A. Shah et al 2010
616	Ursidae	asiatic black bear		2008		34.1079	74.8139		Kashmir	India	India	2															Pattern of bear maul maxillofacial injuries in Kashmir Ajaz A. Shah et al 2010
617	Ursidae	asiatic black bear		2008		34.1079	74.8139		Kashmir	India	India	2															Pattern of bear maul maxillofacial injuries in Kashmir Ajaz A. Shah et al 2010
618	Ursidae	asiatic black bear		2008		34.1079	74.8139		Kashmir	India	India	2															Pattern of bear maul maxillofacial injuries in Kashmir Ajaz A. Shah et al 2010
619	Ursidae	asiatic black bear		2008		34.1079	74.8139		Kashmir	India	India	2															Pattern of bear maul maxillofacial injuries in Kashmir Ajaz A. Shah et al 2010
620	Ursidae	asiatic black bear		2008		34.1079	74.8139		Kashmir	India	India	2															Pattern of bear maul maxillofacial injuries in Kashmir Ajaz A. Shah et al 2010
621	Ursidae	asiatic black bear		2008		34.1079	74.8139		Kashmir	India	India	2															Pattern of bear maul maxillofacial injuries in Kashmir Ajaz A. Shah et al 2010
622	Ursidae	asiatic black bear		2008		34.1079	74.8139		Kashmir	India	India	2															Pattern of bear maul maxillofacial injuries in Kashmir Ajaz A. Shah et al 2010
623	Ursidae	asiatic black bear		2008		34.1079	74.8139		Kashmir	India	India	2															Pattern of bear maul maxillofacial injuries in Kashmir Ajaz A. Shah et al 2010
624	Ursidae	asiatic black bear		2008		34.1079	74.8139		Kashmir	India	India	2															Pattern of bear maul maxillofacial injuries in Kashmir Ajaz A. Shah et al 2010
625	Ursidae	asiatic black bear		2009		34.0799	74.7981	Kashmir	Srinagar	India	India	2			various activities at/outside home/yard/garden	work/subsistence	at/outside home/yard/garden				2		2		1	10_12	media and verified
626	Ursidae	asiatic black bear		2009		33.5339	74.9183	Kulgam district, south of Srinagar, Kashmir		India	India	2			other work activities	work/subsistence					1		2		2	2	media and verified
627	Ursidae	asiatic black bear		2009		34.1079	74.8139		Kashmir	India	India	2															Pattern of bear maul maxillofacial injuries in Kashmir Ajaz A. Shah et al 2010
628	Ursidae	asiatic black bear		2009		34.1079	74.8139		Kashmir	India	India	2															Pattern of bear maul maxillofacial injuries in Kashmir Ajaz A. Shah et al 2010
629	Ursidae	asiatic black bear		2009		34.1079	74.8139		Kashmir	India	India	2															Pattern of bear maul maxillofacial injuries in Kashmir Ajaz A. Shah et al 2010
630	Ursidae	asiatic black bear		2009		34.1079	74.8139		Kashmir	India	India	2															Pattern of bear maul maxillofacial injuries in Kashmir Ajaz A. Shah et al 2010
631	Ursidae	asiatic black bear		2009		34.1079	74.8139		Kashmir	India	India	2															Pattern of bear maul maxillofacial injuries in Kashmir Ajaz A. Shah et al 2010
632	Ursidae	asiatic black bear		2009		34.1079	74.8139		Kashmir	India	India	2															Pattern of bear maul maxillofacial injuries in Kashmir Ajaz A. Shah et al 2010
633	Ursidae	asiatic black bear		2009		34.1079	74.8139		Kashmir	India	India	2															Pattern of bear maul maxillofacial injuries in Kashmir Ajaz A. Shah et al 2010
634	Ursidae	asiatic black bear		2009		34.1079	74.8139		Kashmir	India	India	2															Pattern of bear maul maxillofacial injuries in Kashmir Ajaz A. Shah et al 2010
635	Ursidae	asiatic black bear		2009		34.1079	74.8139		Kashmir	India	India	2															Pattern of bear maul maxillofacial injuries in Kashmir Ajaz A. Shah et al 2010
636	Ursidae	asiatic black bear		2009		34.1079	74.8139		Kashmir	India	India	2															Pattern of bear maul maxillofacial injuries in Kashmir Ajaz A. Shah et al 2010
637	Ursidae	asiatic black bear		2009		34.1079	74.8139		Kashmir	India	India	2															Pattern of bear maul maxillofacial injuries in Kashmir Ajaz A. Shah et al 2010
638	Ursidae	asiatic black bear		2009		34.1079	74.8139		Kashmir	India	India	2															Pattern of bear maul maxillofacial injuries in Kashmir Ajaz A. Shah et al 2010
639	Ursidae	asiatic black bear		2009		34.1079	74.8139		Kashmir	India	India	2															Pattern of bear maul maxillofacial injuries in Kashmir Ajaz A. Shah et al 2010
640	Ursidae	asiatic black bear		2009		34.1079	74.8139		Kashmir	India	India	2															Pattern of bear maul maxillofacial injuries in Kashmir Ajaz A. Shah et al 2010
641	Ursidae	asiatic black bear		2009		34.1079	74.8139		Kashmir	India	India	2															Pattern of bear maul maxillofacial injuries in Kashmir Ajaz A. Shah et al 2010
642	Ursidae	asiatic black bear		2009		34.1079	74.8139		Kashmir	India	India	2															Pattern of bear maul maxillofacial injuries in Kashmir Ajaz A. Shah et al 2010
643	Ursidae	asiatic black bear		2009		34.1079	74.8139		Kashmir	India	India	2															Pattern of bear maul maxillofacial injuries in Kashmir Ajaz A. Shah et al 2010
644	Ursidae	asiatic black bear		2009		34.1079	74.8139		Kashmir	India	India	2															Pattern of bear maul maxillofacial injuries in Kashmir Ajaz A. Shah et al 2010
645	Ursidae	asiatic black bear		2009		34.1079	74.8139		Kashmir	India	India	2															Pattern of bear maul maxillofacial injuries in Kashmir Ajaz A. Shah et al 2010
646	Ursidae	asiatic black bear		2009		34.1079	74.8139		Kashmir	India	India	2															Pattern of bear maul maxillofacial injuries in Kashmir Ajaz A. Shah et al 2010
647	Ursidae	asiatic black bear		2009		34.1079	74.8139		Kashmir	India	India	2															Pattern of bear maul maxillofacial injuries in Kashmir Ajaz A. Shah et al 2010
648	Ursidae	asiatic black bear		2009		34.1079	74.8139		Kashmir	India	India	2															Pattern of bear maul maxillofacial injuries in Kashmir Ajaz A. Shah et al 2010
649	Ursidae	asiatic black bear		2009		34.1079	74.8139		Kashmir	India	India	2															Pattern of bear maul maxillofacial injuries in Kashmir Ajaz A. Shah et al 2010
650	Ursidae	asiatic black bear		2009		34.1079	74.8139		Kashmir	India	India	2															Pattern of bear maul maxillofacial injuries in Kashmir Ajaz A. Shah et al 2010
651	Ursidae	asiatic black bear		2009		34.1079	74.8139		Kashmir	India	India	2															Pattern of bear maul maxillofacial injuries in Kashmir Ajaz A. Shah et al 2010
652	Ursidae	asiatic black bear		2009		34.1079	74.8139		Kashmir	India	India	2															Pattern of bear maul maxillofacial injuries in Kashmir Ajaz A. Shah et al 2010
653	Ursidae	asiatic black bear		2009		34.1079	74.8139		Kashmir	India	India	2															Pattern of bear maul maxillofacial injuries in Kashmir Ajaz A. Shah et al 2010
654	Ursidae	asiatic black bear		2009		34.1079	74.8139		Kashmir	India	India	2															Pattern of bear maul maxillofacial injuries in Kashmir Ajaz A. Shah et al 2010
655	Ursidae	asiatic black bear		2009		34.1079	74.8139		Kashmir	India	India	2															Pattern of bear maul maxillofacial injuries in Kashmir Ajaz A. Shah et al 2010
656	Ursidae	asiatic black bear		2009		34.1079	74.8139		Kashmir	India	India	2															Pattern of bear maul maxillofacial injuries in Kashmir Ajaz A. Shah et al 2010
657	Ursidae	asiatic black bear		2009		34.1079	74.8139		Kashmir	India	India	2															Pattern of bear maul maxillofacial injuries in Kashmir Ajaz A. Shah et al 2010
658	Ursidae	asiatic black bear		2009		34.1079	74.8139		Kashmir	India	India	2															Pattern of bear maul maxillofacial injuries in Kashmir Ajaz A. Shah et al 2010
659	Ursidae	asiatic black bear		2009		34.1079	74.8139		Kashmir	India	India	2															Pattern of bear maul maxillofacial injuries in Kashmir Ajaz A. Shah et al 2010
660	Ursidae	asiatic black bear		2009		34.1079	74.8139		Kashmir	India	India	2															Pattern of bear maul maxillofacial injuries in Kashmir Ajaz A. Shah et al 2010
661	Ursidae	asiatic black bear		2009		34.1079	74.8139		Kashmir	India	India	2															Pattern of bear maul maxillofacial injuries in Kashmir Ajaz A. Shah et al 2010
662	Ursidae	asiatic black bear		2009		34.1079	74.8139		Kashmir	India	India	2															Pattern of bear maul maxillofacial injuries in Kashmir Ajaz A. Shah et al 2010
663	Ursidae	asiatic black bear		2009		34.1079	74.8139		Kashmir	India	India	2															Pattern of bear maul maxillofacial injuries in Kashmir Ajaz A. Shah et al 2010
664	Ursidae	asiatic black bear		2009		34.1079	74.8139		Kashmir	India	India	2															Pattern of bear maul maxillofacial injuries in Kashmir Ajaz A. Shah et al 2010
665	Ursidae	asiatic black bear		2009		34.1079	74.8139		Kashmir	India	India	2															Pattern of bear maul maxillofacial injuries in Kashmir Ajaz A. Shah et al 2010
666	Ursidae	asiatic black bear		2009		34.1079	74.8139		Kashmir	India	India	2															Pattern of bear maul maxillofacial injuries in Kashmir Ajaz A. Shah et al 2010
667	Ursidae	asiatic black bear		2009		34.1079	74.8139		Kashmir	India	India	2															Pattern of bear maul maxillofacial injuries in Kashmir Ajaz A. Shah et al 2010
668	Ursidae	asiatic black bear		2009		34.1079	74.8139		Kashmir	India	India	2															Pattern of bear maul maxillofacial injuries in Kashmir Ajaz A. Shah et al 2010
669	Ursidae	asiatic black bear		2009		34.1079	74.8139		Kashmir	India	India	2															Pattern of bear maul maxillofacial injuries in Kashmir Ajaz A. Shah et al 2010
670	Ursidae	asiatic black bear		2009		34.1079	74.8139		Kashmir	India	India	2															Pattern of bear maul maxillofacial injuries in Kashmir Ajaz A. Shah et al 2010
671	Ursidae	asiatic black bear		2009		34.1079	74.8139		Kashmir	India	India	2															Pattern of bear maul maxillofacial injuries in Kashmir Ajaz A. Shah et al 2010
672	Ursidae	asiatic black bear		2009		34.1079	74.8139		Kashmir	India	India	2															Pattern of bear maul maxillofacial injuries in Kashmir Ajaz A. Shah et al 2010
673	Ursidae	asiatic black bear		2009		34.1079	74.8139		Kashmir	India	India	2															Pattern of bear maul maxillofacial injuries in Kashmir Ajaz A. Shah et al 2010
674	Ursidae	asiatic black bear		2009		34.1079	74.8139		Kashmir	India	India	2															Pattern of bear maul maxillofacial injuries in Kashmir Ajaz A. Shah et al 2010
675	Ursidae	asiatic black bear		2009		34.1079	74.8139		Kashmir	India	India	2															Pattern of bear maul maxillofacial injuries in Kashmir Ajaz A. Shah et al 2010
676	Ursidae	asiatic black bear		2009		34.1079	74.8139		Kashmir	India	India	2															Pattern of bear maul maxillofacial injuries in Kashmir Ajaz A. Shah et al 2010
677	Ursidae	asiatic black bear		2009		34.1079	74.8139		Kashmir	India	India	2															Pattern of bear maul maxillofacial injuries in Kashmir Ajaz A. Shah et al 2010
678	Ursidae	asiatic black bear		2009		34.1079	74.8139		Kashmir	India	India	2															Pattern of bear maul maxillofacial injuries in Kashmir Ajaz A. Shah et al 2010
679	Ursidae	asiatic black bear		2009		34.1079	74.8139		Kashmir	India	India	2															Pattern of bear maul maxillofacial injuries in Kashmir Ajaz A. Shah et al 2010
680	Ursidae	asiatic black bear		2009		34.1079	74.8139		Kashmir	India	India	2															Pattern of bear maul maxillofacial injuries in Kashmir Ajaz A. Shah et al 2010
681	Ursidae	asiatic black bear		2009		34.1079	74.8139		Kashmir	India	India	2															Pattern of bear maul maxillofacial injuries in Kashmir Ajaz A. Shah et al 2010
682	Ursidae	asiatic black bear		2009		34.1079	74.8139		Kashmir	India	India	2															Pattern of bear maul maxillofacial injuries in Kashmir Ajaz A. Shah et al 2010
683	Ursidae	asiatic black bear		2009		34.1079	74.8139		Kashmir	India	India	2															Pattern of bear maul maxillofacial injuries in Kashmir Ajaz A. Shah et al 2010
684	Ursidae	asiatic black bear		2009		34.1079	74.8139		Kashmir	India	India	2															Pattern of bear maul maxillofacial injuries in Kashmir Ajaz A. Shah et al 2010
685	Ursidae	asiatic black bear		2009		34.1079	74.8139		Kashmir	India	India	2															Pattern of bear maul maxillofacial injuries in Kashmir Ajaz A. Shah et al 2010
686	Ursidae	asiatic black bear		2009		34.1079	74.8139		Kashmir	India	India	2															Pattern of bear maul maxillofacial injuries in Kashmir Ajaz A. Shah et al 2010
687	Ursidae	asiatic black bear		2009		34.1079	74.8139		Kashmir	India	India	2															Pattern of bear maul maxillofacial injuries in Kashmir Ajaz A. Shah et al 2010
688	Ursidae	asiatic black bear		2009		34.1079	74.8139		Kashmir	India	India	2															Pattern of bear maul maxillofacial injuries in Kashmir Ajaz A. Shah et al 2010
689	Ursidae	asiatic black bear		2009		34.1079	74.8139		Kashmir	India	India	2															Pattern of bear maul maxillofacial injuries in Kashmir Ajaz A. Shah et al 2010
690	Ursidae	asiatic black bear		2009		34.1079	74.8139		Kashmir	India	India	2															Pattern of bear maul maxillofacial injuries in Kashmir Ajaz A. Shah et al 2010
691	Ursidae	asiatic black bear		2009		34.1079	74.8139		Kashmir	India	India	2															Pattern of bear maul maxillofacial injuries in Kashmir Ajaz A. Shah et al 2010
692	Ursidae	asiatic black bear		2009		34.1079	74.8139		Kashmir	India	India	2															Pattern of bear maul maxillofacial injuries in Kashmir Ajaz A. Shah et al 2010
693	Ursidae	asiatic black bear		2009		34.1079	74.8139		Kashmir	India	India	2															Pattern of bear maul maxillofacial injuries in Kashmir Ajaz A. Shah et al 2010
694	Ursidae	asiatic black bear		2009		34.1079	74.8139		Kashmir	India	India	2															Pattern of bear maul maxillofacial injuries in Kashmir Ajaz A. Shah et al 2010
695	Ursidae	asiatic black bear		2009		34.1079	74.8139		Kashmir	India	India	2															Pattern of bear maul maxillofacial injuries in Kashmir Ajaz A. Shah et al 2010
696	Ursidae	asiatic black bear		2009		34.1079	74.8139		Kashmir	India	India	2															Pattern of bear maul maxillofacial injuries in Kashmir Ajaz A. Shah et al 2010
697	Ursidae	asiatic black bear		2009		34.1079	74.8139		Kashmir	India	India	2															Pattern of bear maul maxillofacial injuries in Kashmir Ajaz A. Shah et al 2010
698	Ursidae	asiatic black bear		2009		34.1079	74.8139		Kashmir	India	India	2															Pattern of bear maul maxillofacial injuries in Kashmir Ajaz A. Shah et al 2010
699	Ursidae	asiatic black bear		2009		34.1079	74.8139		Kashmir	India	India	2															Pattern of bear maul maxillofacial injuries in Kashmir Ajaz A. Shah et al 2010
700	Ursidae	asiatic black bear		2009		34.1079	74.8139		Kashmir	India	India	2															Pattern of bear maul maxillofacial injuries in Kashmir Ajaz A. Shah et al 2010
701	Ursidae	asiatic black bear		2009		34.1079	74.8139		Kashmir	India	India	2															Pattern of bear maul maxillofacial injuries in Kashmir Ajaz A. Shah et al 2010
702	Ursidae	asiatic black bear		2009		34.1079	74.8139		Kashmir	India	India	2															Pattern of bear maul maxillofacial injuries in Kashmir Ajaz A. Shah et al 2010
703	Ursidae	asiatic black bear		2009		34.1079	74.8139		Kashmir	India	India	2															Pattern of bear maul maxillofacial injuries in Kashmir Ajaz A. Shah et al 2010
704	Ursidae	asiatic black bear		2009		34.1079	74.8139		Kashmir	India	India	2															Pattern of bear maul maxillofacial injuries in Kashmir Ajaz A. Shah et al 2010
705	Ursidae	asiatic black bear		2009		34.1079	74.8139		Kashmir	India	India	2															Pattern of bear maul maxillofacial injuries in Kashmir Ajaz A. Shah et al 2010
706	Ursidae	asiatic black bear		2009		34.1079	74.8139		Kashmir	India	India	2															Pattern of bear maul maxillofacial injuries in Kashmir Ajaz A. Shah et al 2010
707	Ursidae	asiatic black bear		2009		34.1079	74.8139		Kashmir	India	India	2															Pattern of bear maul maxillofacial injuries in Kashmir Ajaz A. Shah et al 2010
708	Ursidae	asiatic black bear		2009		34.1079	74.8139		Kashmir	India	India	2															Pattern of bear maul maxillofacial injuries in Kashmir Ajaz A. Shah et al 2010
709	Ursidae	asiatic black bear		2009		34.1079	74.8139		Kashmir	India	India	2															Pattern of bear maul maxillofacial injuries in Kashmir Ajaz A. Shah et al 2010
710	Ursidae	asiatic black bear		2009		34.1079	74.8139		Kashmir	India	India	2															Pattern of bear maul maxillofacial injuries in Kashmir Ajaz A. Shah et al 2010
711	Ursidae	asiatic black bear		2009		34.1079	74.8139		Kashmir	India	India	2															Pattern of bear maul maxillofacial injuries in Kashmir Ajaz A. Shah et al 2010
712	Ursidae	asiatic black bear		2009		34.1079	74.8139		Kashmir	India	India	2															Pattern of bear maul maxillofacial injuries in Kashmir Ajaz A. Shah et al 2010
713	Ursidae	asiatic black bear		2009		34.1079	74.8139		Kashmir	India	India	2															Pattern of bear maul maxillofacial injuries in Kashmir Ajaz A. Shah et al 2010
714	Ursidae	asiatic black bear		2009		34.1079	74.8139		Kashmir	India	India	2															Pattern of bear maul maxillofacial injuries in Kashmir Ajaz A. Shah et al 2010
715	Ursidae	asiatic black bear		2009		34.1079	74.8139		Kashmir	India	India	2															Pattern of bear maul maxillofacial injuries in Kashmir Ajaz A. Shah et al 2010
716	Ursidae	asiatic black bear		2009		34.1079	74.8139		Kashmir	India	India	2															Pattern of bear maul maxillofacial injuries in Kashmir Ajaz A. Shah et al 2010
717	Ursidae	asiatic black bear		2009		34.1079	74.8139		Kashmir	India	India	2															Pattern of bear maul maxillofacial injuries in Kashmir Ajaz A. Shah et al 2010
718	Ursidae	asiatic black bear		2009		34.1079	74.8139		Kashmir	India	India	2															Pattern of bear maul maxillofacial injuries in Kashmir Ajaz A. Shah et al 2010
719	Ursidae	asiatic black bear		2009		34.1079	74.8139		Kashmir	India	India	2															Pattern of bear maul maxillofacial injuries in Kashmir Ajaz A. Shah et al 2010
720	Ursidae	asiatic black bear		2009		34.1079	74.8139		Kashmir	India	India	2															Pattern of bear maul maxillofacial injuries in Kashmir Ajaz A. Shah et al 2010
721	Ursidae	asiatic black bear		2009		34.1079	74.8139		Kashmir	India	India	2															Pattern of bear maul maxillofacial injuries in Kashmir Ajaz A. Shah et al 2010
722	Ursidae	asiatic black bear		2015	9	34.1668	74.9103		Theed, Srinagar, Kashmir	India	India	2		2	walking	work/subsistence	agricoltural field		2	yes	1	adult	2	2	1	1	media and verified
723	Ursidae	asiatic black bear		2015		34.0619	74.4224		Tangmarg area of Baramulla district, Kashmir	India	India	2													1		media and verified
724	Ursidae	asiatic black bear		2015		34.0619	74.4224		Tangmarg area of Baramulla district, Kashmir	India	India	2													1		media and verified
725	Ursidae	asiatic black bear		2015		34.0619	74.4224		Tangmarg area of Baramulla district, Kashmir	India	India	2													1		media and verified
726	Ursidae	asiatic black bear		2015		34.0619	74.4224		Tangmarg area of Baramulla district, Kashmir	India	India	2													1		media and verified
727	Ursidae	asiatic black bear		2015		34.0619	74.4224		Tangmarg area of Baramulla district, Kashmir	India	India	2													1		media and verified
728	Ursidae	asiatic black bear		2015		34.0619	74.4224		Tangmarg area of Baramulla district, Kashmir	India	India	2													1		media and verified
729	Ursidae	asiatic black bear		2015		34.0619	74.4224		Tangmarg area of Baramulla district, Kashmir	India	India	2													1		media and verified
730	Ursidae	asiatic black bear		2015		34.0619	74.4224		Tangmarg area of Baramulla district, Kashmir	India	India	2													1		media and verified
731	Ursidae	asiatic black bear		2014		34.1593	74.8465		Batapora, Srinagar, Kashmir	India	India	2			farming	work/subsistence	agricoltural field				2		2	2	1		media and verified
732	Ursidae	asiatic black bear		2018	8	34.3749	74.3074		Langate area of Kupwara district, Kashmir	India	India	2			various activities at/outside home/yard/garden	work/subsistence	at/outside home/yard/garden				2		2		1		media and verified
733	Ursidae	asiatic black bear		2017	5	34.4007	74.2829		Handwara area of north Kashmir	India	India	2			farming	work/subsistence	agricoltural field				2		2		1		media and verified
734	Ursidae	asiatic black bear	2015-10-03	2015	10	34.6617	73.4608		Mansehra's Paras village	Pakistan	India	2			livestock grazing	work/subsistence			2	yes	1		2	2	2	1	media and verified
735	Ursidae	asiatic black bear	2015-10-14	2015	10					Pakistan	India	2		2	playing	children playing	at/outside home/yard/garden				2		1		1	5	media and verified
736	Ursidae	asiatic black bear	2015-09-20	2015	9	34.3314	73.2059		Mansehra's Kund Sarbori village	Pakistan	India	2			various activities at/outside home/yard/garden	work/subsistence	at/outside home/yard/garden				2		2		1		media and verified
737	Ursidae	asiatic black bear		2015	10	34.3314	73.2059		Jabar Devli union council of Mansehra	Pakistan	India	2			walking	work/subsistence	natural habitat				2		1	3	1		media and verified
738	Ursidae	asiatic black bear		2015	11	34.8945	73.6448		Kaghan Valley, MANSEHRA	Pakistan	India	2			walking		natural habitat				1		1	3	1		media and verified
739	Ursidae	asiatic black bear		2015	11	34.6356	73.3662		Bela Sacha area of Hangrai union council	Pakistan	India	2			walking						1		2		1		media and verified
740	Ursidae	asiatic black bear		2017	9	34.8945	73.6448		Kund Bangla, Kaghan valley, Mansehra	Pakistan	India	2			livestock grazing	work/subsistence	natural habitat				1		2		2		media and verified
741	Ursidae	asiatic black bear		2016	5	34.6964	73.5754		Mahandri Bachla village in Mansehra	Pakistan	India	2			farming	work/subsistence	agricoltural field				1		2		1		media and verified
742	Ursidae	asiatic black bear		2014	7	34.552	73.3507		Balakot village, Mansehra	Pakistan	India	2			farming	work/subsistence	agricoltural field				2		2		1		media and verified
743	Ursidae	asiatic black bear		2006	11	27.1968	91.3501		Thangrong, Mongar	Bhutan	India	2	17:00:00	1	walking						2		2	2	1		media and verified
744	Ursidae	asiatic black bear	2006-11-22	2006	11	27.5917	89.8783		Gumkamu, Punakha	Bhutan	India	2			collecting forest products	work/subsistence	natural habitat				1		2	4	1		media and verified
745	Ursidae	asiatic black bear	2018-05-13	2018	5	27.4681	89.636		Thimphu	Bhutan	India	2									1		2		1		media and verified
746	Ursidae	asiatic black bear	2017-11-20	2017	11	27.1334	90.7043		in the forest between Goling and Talila	Bhutan	India	2	10:00:00	1	walking		natural habitat				1		2		1		media and verified
747	Ursidae	asiatic black bear	2014-11-09	2014	11	27.4916	89.9453		Dangchu, Wangdue	Bhutan	India	2			livestock grazing	work/subsistence					1		2		2		media and verified
748	Ursidae	asiatic black bear	2017-07-29	2017	7	29.0193	57.4874	Sardouyeh- Jiroft County- Kerman province		Iran	Middle east	3		2	livestock grazing	work/subsistence	natural habitat		2		1	adult	2	2	1	1	official reports
749	Ursidae	asiatic black bear	2019-08-06	2019	6	29.0045	57.593	Delfard- Jiroft County- Kerman province		Iran	Middle east	3		2	farming	work/subsistence	at/outside home/yard/garden		1		1	adult	2	2	1	3_4	official reports
750	Ursidae	asiatic black bear	2016-05-27	2019	5	27.652	56.6825	Roodan- Hormozgan province		Iran	Middle east	3		2	livestock grazing	work/subsistence	natural habitat		1		1	adult	2	2	1	2	official reports
751	Ursidae	asiatic black bear	2019-05-27	2019	5	27.3439	57.4282	Jaghin District- Roodan- Hormozgan province		Iran	Middle east	3		2	collecting forest products	work/subsistence	natural habitat		2		1	adult	2	2	1	1	official reports
752	Ursidae	asiatic black bear	2018-07-26	2018	7	28.8959	57.8213	Savidan village- Jiroft County- Kerman province		Iran	Middle east	3		2	farming	work/subsistence	at/outside home/yard/garden		2		1	adult	2	2	1	3_4	official reports
753	Ursidae	asiatic black bear	2018-09-08	2018	8	28.9156	57.7861	Zaryab wildlife refuge- Giroft County- Kerman province		Iran	Middle east	3		2	farming	work/subsistence	at/outside home/yard/garden		1		1	adult	2	2	1	3_4	official reports
754	Ursidae	asiatic black bear	2017-07-20	2017	7	28.9425	57.7736	Zaryab wildlife refuge- Giroft County- Kerman province		Iran	Middle east	3		2	farming	work/subsistence	at/outside home/yard/garden		1		1	adult	2	2	1	3_4	official reports
755	Ursidae	asiatic black bear	2016-07-20	2016	7	27.1774	58.0369	Ghale ganj- Kerman province		Iran	Middle east	3		2	livestock grazing	work/subsistence	natural habitat		1		1	adult	2	2	1	3_4	official reports
756	Ursidae	asiatic black bear	2017-05-25	2017	5	29.0416	57.4284	Bahr-e aseman protected area- Jiroft county- Kerman province		Iran	Middle east	3		2	farming	work/subsistence	at/outside home/yard/garden		1		1	adult	2	2	1	3_4	official reports
757	Ursidae	asiatic black bear	2017-05-25	2017	5	29.0193	57.4513	Bahr-e aseman protected area- Jiroft county- Kerman province		Iran	Middle east	3		2	farming	work/subsistence	at/outside home/yard/garden		1		1	adult	2	2	1	3_4	official reports
758	Ursidae	asiatic black bear	2012-06-20	2012	6	29.0092	57.7237	Bahrami area- Jiroft county- Kerman province		Iran	Middle east	3		1	farming	work/subsistence	at/outside home/yard/garden				1	adult	2	2	2	3_4	official reports
759	Ursidae	asiatic black bear	2019-07-15	2019	7	29.0093	57.6807	Madin village- Jiroft county- Kerman province		Iran	Middle east	3		2	farming	work/subsistence	at/outside home/yard/garden				1	adult	2	2	1	3_4	official reports
760	Ursidae	asiatic black bear	2013-07-15	2013	7	26.5729	60.085	Javoshir village- Nikshahr county- Sistan and Baluchistan province		Iran	Middle east	3		1	livestock grazing	work/subsistence	natural habitat				1	adult	2	2	1	2	official reports
761	Ursidae	asiatic black bear		1976	7	27.7094	57.307	Gorom mountain-Rudan county-Hormozgan province		Iran	Middle east	3		1	collecting forest products	work/subsistence	natural habitat				1	adult	2	2	1	2	official reports
762	Ursidae	asiatic black bear	2013-07-26	2013	7	27.7094	57.307	Gorom mountain-Rudan county-Hormozgan province		Iran	Middle east	3		1	livestock grazing	work/subsistence	natural habitat				1	adult	1	1	1	2	official reports
763	Ursidae	asiatic black bear	2005-09-28	2005	9	49.0617	132.781	Evreyskaya Autonomnaya Oblast, 25 from Biribidzhan city, near Trek river		Russia	Russian Federation	3			walking		natural habitat				1	adult	2	4	1		official reports	two men were returning at home from fishing, when one of them was suddenly attacked by a bear, the second man screamed, the bear got scared and ran away		Russian Federation Hunting Department report/https://www.km.ru/glavnoe/2005/09/29/obshchestvo/gimalaiskii-medved-napal-na-zhitelya-evreiskoi-ao
764	Ursidae	asiatic black bear	2015-09-21	2015	9	45.0919	133.499	Primorskiy krai, Kirovskiy village		Russia	Russian Federation	3	07:20:00	1	walking						2	adult	2	2	1		official reports	the young woman was going to work when a bear attacked her, she fought back, the bear ran away. Previously, this bear was presumably hit down by a bus.		Russian Federation Hunting Department report/https://www.dv.kp.ru/daily/26436/3307118/
765	Ursidae	asiatic black bear	2015-11-05	2015	11	45.8311	137.67	Primorskiy krai, Terneyskiy district, Amgu village		Russia	Russian Federation	3	12:00:00	2	walking						1	adult	1	3	1		official reports	2 children 8 and 12 year old were coming back from school when a bear suddenly attacked one of him (the animal ran out of one of surrounding home yard). Small dog took bear attention to himself. Both of children got some nonserious injuries. Later the bear was found and killed by hunters.		Russian Federation Hunting Department report/https://www.1tv.ru/news/2015-11-09/7778-v_primorie_golodnyy_medved_napal_na_detey
766	Ursidae	asiatic black bear	2016-09-03	2016	9	44.8768	133.461	Primorskiy krai, Kirovskiy district, near Mariyanovka village		Russia	Russian Federation	3		2	collecting forest products	work/subsistence	natural habitat				1	adult	2	2	1	2	official reports	a man was picking mushroom in the forest when a bear attacked		Russian Federation Hunting Department report/https://www.newsvl.ru/accidents/2016/09/03/151169/
767	Ursidae	asiatic black bear	2018-09-04	2018	9	48.1049	135.122	Khabarovskiy krai, 10 km from Kruglikovo village		Russia	Russian Federation	3			collecting forest products	work/subsistence	natural habitat				1	adult	2	2	1	2	official reports	a man was picking berries in the forest (it is impossible to confirm the veracity) when a bear attacked from the back, the man wounded the bear with a knife, the animal ran away		Russian Federation Hunting Department report/https://www.smol.kp.ru/daily/26878.4/3920802/
768	Ursidae	asiatic black bear	2019-11-06	2019	11	43.8092	131.596	Primorskiy krai, near Yakonovka village		Russia	Russian Federation	3		2	hunting/poaching	hunting/poaching	natural habitat				1	adult	2	2	1	2	official reports	a man was hunting in the forest when a bear attacked him. The man got serious injuries.		Russian Federation Hunting Department report/https://www.newsvl.ru/accidents/2019/11/06/185221/
769	Felidae	jaguar	2015-11-16	2015	11	-4.83333	-66.9	Carauari, Amazonas		Brazil	S.A.	3		2	playing	children playing	natural habitat				2		1	3	1	5	media and verified
770	Felidae	jaguar		2007	5	-11.3833	-53.35	Upper Xingu Indian Reserve		Brazil	S.A.	3		2	walking		natural habitat				1		2	2	1	8	media and verified
771	Felidae	jaguar	2010-06-14	2010	6	-16.84	-57.5	Cáceres, Mato Grosso		Brazil	S.A.	3		2	fishing/collecting crabs	work/subsistence	natural habitat				1		2	4	1	5	media and verified
772	Felidae	jaguar	2008-06-24	2008	6	-16.8333	-57.4667	Cáceres, Mato Grosso		Brazil	S.A.	3		2	other	other	natural habitat		1		1		2	2	2	5	media and verified
773	Felidae	jaguar	2012-01-25	2012	1	-12.2333	-56.15	Ipiranga do Norte, Mato Grosso		Brazil	S.A.	3		1	other work activities	work/subsistence					1		2	2	1	2	media and verified
774	Felidae	jaguar	2017-07-28	2017	7	-9.25	-62.8333	Cujubim, Rondônia		Brazil	S.A.	3			hunting/poaching	hunting/poaching	natural habitat				1		2	2	2		media and verified	The hunter was found dead with a bite on the skull
775	Felidae	jaguar	2014-08-01	2014	8	-18.5333	-57.5833	Corumbá, Mato Grosso do Sul		Brazil	S.A.	3		1	farming	work/subsistence	agricoltural field				1		2	4	1	3_4	media and verified	Two cowboys approached the cow carcass and the jaguar attacked
776	Felidae	jaguar	2014-03-06	2014	3	-16.65	-57.8333	Cáceres, Mato Grosso		Brazil	S.A.	3		1	farming	work/subsistence	agricoltural field				1		2	4	1	3_4	media and verified
777	Felidae	jaguar	2008-09-28	2008	9	-19.2167	-57.8167	Corumbá, Mato Grosso do Sul		Brazil	S.A.	3		1	farming	work/subsistence	agricoltural field				1		2	2	1	5	media and verified
778	Felidae	jaguar		2012		9.01294	-68.1043	Cojedes		Venezuela	S.A.	3			hunting/poaching	hunting/poaching	natural habitat				1		2	2	1	10_12	interview with victim/witnesses	Tigre atacó e hirió al cazador Miguel Sarmiento cuando este la acuchillaba con una vara y cuchillo
779	Felidae	jaguar		2013		9.24429	-69.6818	Portuguesa		Venezuela	S.A.	3			livestock grazing	work/subsistence								2	2		interview with victim/witnesses	Un tigre mató a una persona; fueron encontrados tambien varios animales-vacas muertos
780	Felidae	jaguar		2015	1	8.61441	-70.4246	Barinas		Venezuela	S.A.	3			livestock grazing	work/subsistence					1		2	2	1		interview with victim/witnesses	este tigre mato 3 ganado, un burro y 3 perros; el tigre ataco un hombre, lo arrano y lo llevaron al. hospital
781	Felidae	jaguar		2010		8.47463	-70.6636	Barinas		Venezuela	S.A.	3			hunting/poaching	hunting/poaching	natural habitat				1		2	4	1	10_12	interview with victim/witnesses	El tigre mato perros y ataco al hombre y casi le saco el ojo del hombre. El hijo lo chuceo-apunalio y lo salvo. El tigre escapo.
782	Felidae	jaguar		1995		7.59039	-70.401	Barinas		Venezuela	S.A.	3									1		2	2	1		interview with victim/witnesses	A Jesus Galindes de 70 anos lo mordio un tigre
783	Felidae	jaguar		2001		7.61182	-70.5735	Barinas		Venezuela	S.A.	3			hunting/poaching	hunting/poaching	natural habitat				1		2	2	1		interview with victim/witnesses	Vicente Olivero (el pirimo del informante), de 59 anos, salio a cachicamiar, y la tigra lo espero en el camino y a el le fallo un cartucho de escopeta. El tigre le mordio la cara y le arranco la piel desde la cabeza hasta el cachete
784	Felidae	jaguar		2014		8.61474	-70.4211	Barinas		Venezuela	S.A.	3			hunting/poaching	hunting/poaching	natural habitat						2	2	1		interview with victim/witnesses	una persona de la finca caminaba y creyo que habia un baquiro cerca, a la cercarsa lo sorprendio el tigre, el tigre lo ataco y lo mordio en la cara. Los medicos pusieron 200 puntos, sobrevivio
785	Felidae	jaguar		2010		8.11334	-64.3698	Anzoategui		Venezuela	S.A.	3			hunting/poaching	hunting/poaching	natural habitat						2	4		10_12	interview with victim/witnesses	tigres comieron cochinos y gente los buscaron para cazarlos; un tigre los atacó
786	Felidae	jaguar		1995		5.48815	-65.4911	Amazonas		Venezuela	S.A.	3			fishing/collecting crabs	work/subsistence	natural habitat				1		1	1	2	5	interview with victim/witnesses	El hijo de Jacinta (indígena Hoti) tenía 12 años cuando pasó por unas rocas donde un tigre frecuentaba, el tirge lo mató y lo comió.
787	Felidae	jaguar		2015		8.57837	-68.0801	Cojedes		Venezuela	S.A.	3			hunting/poaching	hunting/poaching	natural habitat				1		2	2	1	10_12	interview with victim/witnesses	Un cazador fue atacado por un tigre en el monte, le rasguño el pecho, tobillo y pierna, cazaron el tigre, el cazador ya se curó
788	Felidae	jaguar		1985		9.63787	-62.1991	Delta Amacuro		Venezuela	S.A.	3			hunting/poaching	hunting/poaching	natural habitat				1		2	2	1		interview with victim/witnesses	El tigre ataco a un cazador (indígena Warao), hirió a la persona y escapo
790	Felidae	jaguar		2001		9.727	-62.388	Delta Amacuro		Venezuela	S.A.	3			fishing/collecting crabs	work/subsistence	natural habitat				1		2	2	1		interview with victim/witnesses	Un indígena Warao estaba pescando y lo atacó un tigre, pero lo mató con cuchillo, sobrevivio con heridas menores, pero se enfermó de estrés y murió, botaron el tigre
791	Felidae	jaguar		2014		6.46666	-60.3333	Isseneru Village, Cuyuni-Mazaruni		Guyana	S.A.	2		2	toilet/bathing/washing clothes outside	work/subsistence	natural habitat				2		1	3	2	5	official reports
792	Felidae	jaguar	2018-05-09	2018	5	-12.12	-53.22	Gaucha do Norte, Mato Grosso - Xingu Indian Reserve		Brazil	S.A.	3		2	collecting forest products	work/subsistence	natural habitat		1		2		2	2	2	5	media and verified
793	Felidae	jaguar	2018-06-12	2018	6	-12.12	-53.22	Gaucha do Norte, Mato Grosso - Xingu Indian Reserve		Brazil	S.A.	3		3	hunting/poaching	hunting/poaching	natural habitat				1		2	2	2	5	media and verified
794	Felidae	leopard	2017-07-14	2017	7	31.0226	51.3062	Dena National park- Kohgiluyeh and Boyer-Ahmad Province		Iran	Middle east	3		2	livestock grazing	work/subsistence			2		1	adult	2	2	1	2	official reports
795	Felidae	leopard		2018	5	36.0359	53.1218	Bayekola- Savadkooh-Mazandaran province		Iran	Middle east	3		2	livestock grazing	work/subsistence					1	adult	2	2	1	5	official reports
796	Felidae	leopard		2017	6	36.2546	52.8434	Lapoor forest- Savadkuh-Mazandaran province		Iran	Middle east	3		2	livestock grazing	work/subsistence					1	adult	2	2	1	2	official reports
797	Felidae	leopard	2008-05-25	2008	5	36.636	53.3702	Neka county- Mazandaran province		Iran	Middle east	3		2	collecting forest products	work/subsistence	natural habitat				1	adult	2	2	2	2	official reports
798	Felidae	leopard		2014	8	36.1586	53.4297	Atini village-Chahardangeh district-Kiasar county-Mazandaran province		Iran	Middle east	3		2	livestock grazing	work/subsistence					1	adult	2	2	1	2	official reports
799	Felidae	leopard		2012	7	36.6761	53.5436	Behshahr-Mazandaran province		Iran	Middle east	3		2	livestock grazing	work/subsistence					1	adult	2	2	1	2	official reports
800	Felidae	leopard		2013	6	36.1239	53.416	Chahardangeh district--Sari county-Mazandaran province		Iran	Middle east	3		2	farming	work/subsistence	agricoltural field				2	adult	2	2	1	2	official reports
801	Felidae	leopard		2011	7	36.241	53.5409	Kiasar-Sari- Mazandaran province		Iran	Middle east	3		2	livestock grazing	work/subsistence					1	adult	2	4	1	2	official reports
802	Felidae	leopard		2018	9	36.2983	52.8917	Shirgah-Sari-Mazandaran province		Iran	Middle east	3		2	walking		natural habitat				1	adult	2	2	1	2	official reports
803	Felidae	leopard		2017	9	36.7794	50.4967	Janatroodbar-Ramsar-Mazandarn province		Iran	Middle east	3		2	livestock grazing	work/subsistence					1	adult	2	2	1	2	official reports
804	Felidae	leopard	2018-09-23	2018	9	27.5799	61.334	Iranshahr- Sistan and Baluchestan Province		Iran	Middle east	3		2	livestock grazing	work/subsistence					1	adult	1	1	2	2	official reports
805	Felidae	leopard	2018-08-24	2018	8	37.158	49.1189	Mianband-Gilondroud village,Fuman county- Gilan province		Iran	Middle east	3		2	livestock grazing	work/subsistence					1	adult	2	2	1	2	official reports
806	Felidae	leopard	2018-09-02	2018	2	36.7708	48.9762	Tashvir village- Tarom county- Zanjan province		Iran	Middle east	3		2	other	recreational activities					1	adult	2	2	1	2	official reports
807	Felidae	leopard	2017-12-22	2017	12	37.4867	48.2163	Mashkool, Ardabil province		Iran	Middle east	3		2	livestock grazing	work/subsistence					1	adult	2	2	1	2	official reports
808	Felidae	leopard	2018-06-01	2018	1	34.9597	60.088	Estegrud- Bakharz county- Khorasan Razavi province		Iran	Middle east	3		2	livestock grazing	work/subsistence					1	adult	2	2	1	2	official reports
809	Felidae	leopard	2017-09-17	2017	9	36.8462	54.6496	Jafarabad village, Golestan province		Iran	Middle east	3		2	farming	work/subsistence	agricoltural field				1	adult	2	2	1	3_4	official reports
810	Felidae	leopard	2016-10-25	2016	10	37.3726	46.4648	Ghartavol village, Maragheh, East Azerbaijan Province,		Iran	Middle east	3		2	livestock grazing	work/subsistence					1		2	4	1	5	official reports
811	Felidae	leopard	2018-04-20	2018	4	37.4574	55.7545	Savarbala village, Kalaleh,Golestan Province		Iran	Middle east	3		2	livestock grazing	work/subsistence					1	adult	2	2	1	2	official reports
812	Felidae	leopard	2017-06-29	2017	6	36.2083	52.6364	Firoozjah- Galugah county- Mazandaran province		Iran	Middle east	3		2	livestock grazing	work/subsistence					1		2	2	1	5	official reports
813	Felidae	leopard	2017-01-23	2017	1	37.2834	49.0084	Chesli forest- Masal county-Gilan province		Iran	Middle east	3		2	livestock grazing	work/subsistence					1		2	2	1	2	official reports
814	Felidae	leopard	2015-12-29	2015	12	36.0719	52.8925	Alasht city- savadkooh county-Mazandaran province		Iran	Middle east	3		2	livestock grazing	work/subsistence					1	adult	2	2	1	2	official reports
815	Felidae	leopard	2016-08-16	2016	8	37.4615	57.86	shervanloo and amiranloo villages- shirvan county - north khorasan province		Iran	Middle east	3		2	livestock grazing	work/subsistence						adult	2	2	1	2	official reports
816	Felidae	leopard		2018	3	36.8513	59.1314	Qoroq village- Radkan Rural District,Chenaran County, Razavi Khorasan Province		Iran	Middle east	3		2	livestock grazing	work/subsistence					1	adult	2	2	1	2	official reports
817	Felidae	leopard		2018	4	37.0201	59.0774	Dolmi village, Radkan Rural District,Chenaran County, Razavi Khorasan Province		Iran	Middle east	3		2	livestock grazing	work/subsistence					1	adult	2	2	1	2	official reports
818	Felidae	leopard		2018	3	36.9234	59.059	Abgahi village, Radkan Rural District,Chenaran County, Razavi Khorasan Province		Iran	Middle east	3		2	livestock grazing	work/subsistence					1	adult	2	2	1	2	official reports
819	Felidae	leopard		2018	3	36.896	59.2508	Gash village, Baq Mej Rural District,Chenaran County, Razavi Khorasan Province		Iran	Middle east	3		2	livestock grazing	work/subsistence					1	adult	2	2	1	2	official reports
820	Felidae	leopard		2016	4	36.9224	59.0633	Barou village, Radkan Rural District,Chenaran County, Razavi Khorasan Province		Iran	Middle east	3		2	livestock grazing	work/subsistence					1	adult	2	2	1	2	official reports
821	Felidae	leopard	2012-10-31	2012	10			Bariya	Devirampura	India	India	2															official reports
822	Felidae	leopard	2012-11-19	2012	11			Bariya	Bhindol	India	India	2															official reports
823	Felidae	leopard	2013-02-02	2013	2			Bariya	Lambodar	India	India	2															official reports
824	Felidae	leopard	2013-02-11	2013	2			Bariya	Ranigar	India	India	2															official reports
825	Felidae	leopard	2013-03-03	2013	3			Bariya	Agara	India	India	2															official reports
826	Felidae	leopard	2013-03-08	2013	3			Bariya	Jhhab	India	India	2															official reports
827	Felidae	leopard	2013-03-08	2013	3			Bariya	Jhhab	India	India	2															official reports
828	Felidae	leopard	2013-04-04	2013	4			Chhota Udepur	Bhorda	India	India	2															official reports
829	Felidae	leopard	2013-06-17	2013	6			Bariya	Sigaval	India	India	2															official reports
830	Felidae	leopard	2013-08-07	2013	8			Bariya	Fangiya	India	India	2															official reports
831	Felidae	leopard	2013-08-27	2013	8			Bariya	Kundiya	India	India	2															official reports
832	Felidae	leopard	2013-11-01	2013	11			Chhota Udepur	Kadada	India	India	2															official reports
833	Felidae	leopard	2013-11-12	2013	11			Chhota Udepur	Motibej	India	India	2															official reports
834	Felidae	leopard	2014-06-11	2014	6			Chhota Udepur	Raypur	India	India	2															official reports
835	Felidae	leopard	2014-07-07	2014	7			Chhota Udepur	Sajva	India	India	2															official reports
836	Felidae	leopard	2014-07-07	2014	7			Chhota Udepur	Sajva	India	India	2															official reports
837	Felidae	leopard	2014-07-07	2014	7			Chhota Udepur	Sajva	India	India	2															official reports
838	Felidae	leopard	2014-10-01	2014	10			Chhota Udepur	Bokadiya, Patel Faniya	India	India	2															official reports
839	Felidae	leopard	2015-01-21	2015	1			Chhota Udepur	Ghutiya	India	India	2															official reports
840	Felidae	leopard	2015-01-22	2015	1			Banaskantha	Navisana	India	India	2															official reports
841	Felidae	leopard	2015-01-28	2015	1			Chhota Udepur	Timla	India	India	2															official reports
842	Felidae	leopard	2015-03-19	2015	3			Chhota Udepur	Degla	India	India	2															official reports
843	Felidae	leopard	2015-04-13	2015	4			Bariya	Unthar	India	India	2															official reports
844	Felidae	leopard	2015-04-26	2015	4			Bariya	Parpata	India	India	2															official reports
845	Felidae	leopard	2015-06-21	2015	6			Bariya	Kanjar	India	India	2															official reports
846	Felidae	leopard	2015-06-24	2015	6			Bariya	Mandali	India	India	2															official reports
847	Felidae	leopard	2015-06-25	2015	6			Chhota Udepur	Nanijhher	India	India	2															official reports
848	Felidae	leopard	2015-08-17	2015	8			Bariya	Kambakhunt	India	India	2															official reports
849	Felidae	leopard	2015-08-19	2015	8			Bariya	Amba	India	India	2															official reports
850	Felidae	leopard	2015-09-09	2015	9			Chhota Udepur	Jhhab	India	India	2															official reports
851	Felidae	leopard	2015-09-12	2015	9			Bariya	Sajod	India	India	2															official reports
852	Felidae	leopard	2015-11-25	2015	11			Chhota Udepur	Udhaniya	India	India	2															official reports
853	Felidae	leopard	2015-12-10	2015	12			Chhota Udepur	Kanda	India	India	2															official reports
854	Felidae	leopard	2015-12-19	2015	12			Bariya	Sudapa	India	India	2															official reports
855	Felidae	leopard	2015-12-19	2015	12			Bariya	Mander	India	India	2															official reports
856	Felidae	leopard	2015-12-28	2015	12			Bariya		India	India	2															official reports
857	Felidae	leopard	2015-12-29	2015	12			Bariya	Pipodara	India	India	2															official reports
858	Felidae	leopard	2016-01-16	2016	1			Chhota Udepur		India	India	2															official reports
859	Felidae	leopard	2016-02-24	2016	2			Bariya	Agasdhani	India	India	2															official reports
860	Felidae	leopard	2016-04-20	2016	4			Bariya	Palligram faliya	India	India	2															official reports
861	Felidae	leopard	2016-04-28	2016	4			Bariya	Motijhhari	India	India	2															official reports
862	Felidae	leopard	2016-05-01	2016	5			Bariya	Ulkadar	India	India	2															official reports
863	Felidae	leopard	2016-05-11	2016	5			Bariya	Kotli	India	India	2															official reports
864	Felidae	leopard		1996	12	-2.08821	37.9001	Kibwezi		Kenya	Africa	1													1		official reports
865	Felidae	leopard		1999	10	-3.46995	38.4004	Taveta		Kenya	Africa	1													1		official reports
866	Felidae	leopard		2001	7	-2.52736	37.5203	Rombo		Kenya	Africa	1													1		official reports
867	Felidae	leopard		2002	7	-2.08821	37.9001	Kibwezi		Kenya	Africa	1													1		official reports
868	Felidae	leopard		2005	10	-2.52736	37.5203	Rombo		Kenya	Africa	1													2		official reports
869	Felidae	leopard	2008-08-28	2008	8	-1.70819	38.3256	Mutomo		Kenya	Africa	1													1		official reports
870	Felidae	leopard	2010-04-27	2010	4	-3.46995	38.4004	Taveta		Kenya	Africa	1												4	1		official reports
871	Felidae	leopard		2012	5	-2.08821	37.9001	Kibwezi		Kenya	Africa	1													1		official reports
872	Felidae	leopard	2014-12-09	2014	12	-1.70819	38.3256	Mutomo		Kenya	Africa	1													1		official reports
873	Felidae	leopard	2014-03-28	2014	3	-3.46995	38.4004	Taveta		Kenya	Africa	1									1		2		1		official reports
874	Felidae	leopard	2015-04-07	2015	4	-1.70819	38.3256	Mutomo		Kenya	Africa	1													1		official reports
875	Felidae	leopard	2015-01-11	2015	1	-3.46995	38.4004	Taveta		Kenya	Africa	1													1		official reports
876	Felidae	leopard	2015-03-05	2015	3	-3.46995	38.4004	Taveta		Kenya	Africa	1													1		official reports
877	Felidae	leopard	2015-08-05	2015	8	-3.46995	38.4004	Taveta		Kenya	Africa	1													1		official reports
878	Felidae	leopard	2015-08-24	2015	8	-3.46995	38.4004	Taveta		Kenya	Africa	1			livestock grazing	work/subsistence					1		2	2	1		official reports
879	Felidae	leopard	2015-08-15	2015	8	-3.46995	38.4004	Taveta		Kenya	Africa	1													1		official reports
880	Felidae	leopard	2015-10-13	2015	10	-3.46995	38.4004	Taveta		Kenya	Africa	1													1		official reports
881	Felidae	leopard	2015-11-03	2015	11	-3.46995	38.4004	Taveta		Kenya	Africa	1													1		official reports
882	Felidae	leopard	2016-05-28	2016	5	-3.46995	38.4004	Taveta		Kenya	Africa	1			various activities at/outside home/yard/garden	work/subsistence	at/outside home/yard/garden								1		official reports
883	Felidae	leopard	2016-05-13	2016	5	-3.46995	38.4004	Taveta		Kenya	Africa	1			other work activities	work/subsistence					1		2	2	1		official reports
884	Felidae	leopard	2016-12-28	2016	12	-3.46995	38.4004	Taveta		Kenya	Africa	1									1		2	2	1		official reports
885	Felidae	leopard	2016-05-16	2016	5	-3.46995	38.4004	Taveta		Kenya	Africa	1			other work activities	work/subsistence					1		2	2	2		official reports
886	Felidae	leopard		2017	2	-3.46995	38.4004	Taveta		Kenya	Africa	1													1		official reports
887	Felidae	leopard	2017-09-16	2017	9	-3.46995	38.4004	Taveta		Kenya	Africa	1			livestock grazing	work/subsistence					1		2	2	1		official reports
888	Felidae	leopard		2000		27.533	84.451	Chtiwan National Park Buffer Zone		Nepal	India	1													1		Lamichhane et al 2018
889	Felidae	leopard		2000				Chtiwan National Park Buffer Zone		Nepal	India	1													1		Lamichhane et al 2018
890	Felidae	leopard		2001				Chtiwan National Park Buffer Zone		Nepal	India	1													1		Lamichhane et al 2018
891	Felidae	leopard		2002				Chtiwan National Park Buffer Zone		Nepal	India	1													1		Lamichhane et al 2018
892	Felidae	leopard		2002				Chtiwan National Park Buffer Zone		Nepal	India	1													1		Lamichhane et al 2018
893	Felidae	leopard		2002				Chtiwan National Park Buffer Zone		Nepal	India	1													1		Lamichhane et al 2018
894	Felidae	leopard		2002				Chtiwan National Park Buffer Zone		Nepal	India	1													1		Lamichhane et al 2018
895	Felidae	leopard		2002				Chtiwan National Park Buffer Zone		Nepal	India	1													1		Lamichhane et al 2018
896	Felidae	leopard		2002				Chtiwan National Park Buffer Zone		Nepal	India	1													1		Lamichhane et al 2018
897	Felidae	leopard		2002				Chtiwan National Park Buffer Zone		Nepal	India	1													1		Lamichhane et al 2018
898	Felidae	leopard		2002				Chtiwan National Park Buffer Zone		Nepal	India	1													1		Lamichhane et al 2018
899	Felidae	leopard		2003				Chtiwan National Park Buffer Zone		Nepal	India	1													1		Lamichhane et al 2018
900	Felidae	leopard		2003				Chtiwan National Park Buffer Zone		Nepal	India	1													1		Lamichhane et al 2018
901	Felidae	leopard		2003				Chtiwan National Park Buffer Zone		Nepal	India	1													1		Lamichhane et al 2018
902	Felidae	leopard		2003				Chtiwan National Park Buffer Zone		Nepal	India	1													1		Lamichhane et al 2018
903	Felidae	leopard		2003				Chtiwan National Park Buffer Zone		Nepal	India	1													1		Lamichhane et al 2018
904	Felidae	leopard		2003				Chtiwan National Park Buffer Zone		Nepal	India	1													1		Lamichhane et al 2018
905	Felidae	leopard	2005-07-19	2005	7			Chtiwan National Park Buffer Zone		Nepal	India	1													1		Lamichhane et al 2018
906	Felidae	leopard	2005-07-21	2005	7			Chtiwan National Park Buffer Zone		Nepal	India	1													1		Lamichhane et al 2018
907	Felidae	leopard	2005-07-21	2005	7			Chtiwan National Park Buffer Zone		Nepal	India	1													1		Lamichhane et al 2018
908	Felidae	leopard	2005-07-21	2005	7			Chtiwan National Park Buffer Zone		Nepal	India	1													1		Lamichhane et al 2018
909	Felidae	leopard	2005-07-21	2005	7			Chtiwan National Park Buffer Zone		Nepal	India	1													1		Lamichhane et al 2018
910	Felidae	leopard	2005-07-18	2005	7			Chtiwan National Park Buffer Zone		Nepal	India	1													1		Lamichhane et al 2018
911	Felidae	leopard		2006				Chtiwan National Park Buffer Zone		Nepal	India	1													1		Lamichhane et al 2018
912	Felidae	leopard	2007-12-16	2007	12			Chtiwan National Park Buffer Zone		Nepal	India	1													1		Lamichhane et al 2018
913	Felidae	leopard	2007-12-04	2007	12			Chtiwan National Park Buffer Zone		Nepal	India	1													1		Lamichhane et al 2018
914	Felidae	leopard	2007-12-04	2007	12			Chtiwan National Park Buffer Zone		Nepal	India	1													1		Lamichhane et al 2018
915	Felidae	leopard	2008-04-30	2008	4			Chtiwan National Park Buffer Zone		Nepal	India	1													1		Lamichhane et al 2018
916	Felidae	leopard	2008-04-30	2008	4			Chtiwan National Park Buffer Zone		Nepal	India	1													1		Lamichhane et al 2018
917	Felidae	leopard	2008-04-30	2008	4			Chtiwan National Park Buffer Zone		Nepal	India	1													1		Lamichhane et al 2018
918	Felidae	leopard	2008-04-30	2008	4			Chtiwan National Park Buffer Zone		Nepal	India	1													1		Lamichhane et al 2018
919	Felidae	leopard	2008-04-30	2008	4			Chtiwan National Park Buffer Zone		Nepal	India	1													1		Lamichhane et al 2018
920	Felidae	leopard	2008-04-30	2008	4			Chtiwan National Park Buffer Zone		Nepal	India	1													1		Lamichhane et al 2018
921	Felidae	leopard	2009-01-28	2009	1			Chtiwan National Park Buffer Zone		Nepal	India	1													1		Lamichhane et al 2018
922	Felidae	leopard	2010-04-05	2010	4			Chtiwan National Park Buffer Zone		Nepal	India	1													1		Lamichhane et al 2018
923	Felidae	leopard	2010-04-26	2010	4			Chtiwan National Park Buffer Zone		Nepal	India	1													1		Lamichhane et al 2018
924	Felidae	leopard		2016	2	24.9039	73.0908	Heerola		India	India	2		1	farming	work/subsistence	agricoltural field				1		2	2	1	2	interview with victim/witnesses
925	Felidae	leopard		2017	3	24.9039	73.0908	Heerola		India	India	2		1	collecting forest products	work/subsistence	natural habitat				2		2	2	1	2	interview with victim/witnesses
926	Felidae	leopard		2017	3	24.9718	73.0997	Vellar		India	India	2		1	sleeping outside/tent/hut	work/subsistence					2		1	1	1	2	interview with victim/witnesses
927	Felidae	leopard		2017	3	25.0308	73.1173	Raghunathura		India	India	2		1	livestock grazing	work/subsistence					1		2	2	1	2	interview with victim/witnesses
928	Felidae	leopard		2012	2	34.1601	74.3563	Baramulla district, Kashmir		India	India	2			playing	children playing	at/outside home/yard/garden				1		1	3	2		media and verified
929	Felidae	leopard	1996-10-23	1996	10			Kashmir valley		India	India	2	13:00:00	2	livestock grazing	work/subsistence	natural habitat				1		2		2		Attacks on humans by leopards and Asiatic black bear in the Kashmir valley - Analysis of case studies and spatial patterns of elevated conflict. Wildife Trust of India 2008
930	Felidae	leopard	1996-11-13	1996	11			Kashmir valley		India	India	2	13:00:00	2	collecting forest products	work/subsistence	natural habitat				2		2		2		Attacks on humans by leopards and Asiatic black bear in the Kashmir valley - Analysis of case studies and spatial patterns of elevated conflict. Wildife Trust of India 2009
931	Felidae	leopard	1997-01-28	1997	1			Kashmir valley		India	India	2	10:00:00	2	livestock grazing	work/subsistence	natural habitat				1		2		2		Attacks on humans by leopards and Asiatic black bear in the Kashmir valley - Analysis of case studies and spatial patterns of elevated conflict. Wildife Trust of India 2010
932	Felidae	leopard	1997-02-14	1997	2			Kashmir valley		India	India	2	10:30:00	2	collecting forest products	work/subsistence	natural habitat				2		2	4	2		Attacks on humans by leopards and Asiatic black bear in the Kashmir valley - Analysis of case studies and spatial patterns of elevated conflict. Wildife Trust of India 2011
933	Felidae	leopard	1997-02-22	1997	2			Kashmir valley		India	India	2	17:30:00	2	walking	work/subsistence					1		1		2	5	Attacks on humans by leopards and Asiatic black bear in the Kashmir valley - Analysis of case studies and spatial patterns of elevated conflict. Wildife Trust of India 2012	attacked at the neck and dragged away
934	Felidae	leopard	1997-02-23	1997	2			Kashmir valley		India	India	2	10:00:00	2	collecting forest products	work/subsistence	natural habitat				2		2	4	2	5	Attacks on humans by leopards and Asiatic black bear in the Kashmir valley - Analysis of case studies and spatial patterns of elevated conflict. Wildife Trust of India 2013	attacked at the neck and dragged away
935	Felidae	leopard	1997-02-23	1997	2			Kashmir valley		India	India	2	11:00:00	2	collecting forest products	work/subsistence	natural habitat				1		1	3	2	5	Attacks on humans by leopards and Asiatic black bear in the Kashmir valley - Analysis of case studies and spatial patterns of elevated conflict. Wildife Trust of India 2014	attacked at the neck and dragged away
936	Felidae	leopard	1997-02-25	1997	2			Kashmir valley		India	India	2	21:00:00	3	toilet/bathing/washing clothes outside	work/subsistence	natural habitat				2		1	3	1	5	Attacks on humans by leopards and Asiatic black bear in the Kashmir valley - Analysis of case studies and spatial patterns of elevated conflict. Wildife Trust of India 2015	attacked at the neck and dragged away
937	Felidae	leopard	1997-02-28	1997	2			Kashmir valley		India	India	2	12:00:00	2	walking		natural habitat				1		2		2		Attacks on humans by leopards and Asiatic black bear in the Kashmir valley - Analysis of case studies and spatial patterns of elevated conflict. Wildife Trust of India 2016
938	Felidae	leopard	1997-04-07	1997	4			Kashmir valley		India	India	2	09:30:00	2	livestock grazing	work/subsistence					2		2		1		Attacks on humans by leopards and Asiatic black bear in the Kashmir valley - Analysis of case studies and spatial patterns of elevated conflict. Wildife Trust of India 2017
939	Felidae	leopard	1997-11-09	1997	11			Kashmir valley		India	India	2	20:00:00	3	toilet/bathing/washing clothes outside	work/subsistence	natural habitat				2		1		2	5	Attacks on humans by leopards and Asiatic black bear in the Kashmir valley - Analysis of case studies and spatial patterns of elevated conflict. Wildife Trust of India 2018	attacked at the neck and dragged away
940	Felidae	leopard	1997-11-15	1997	11			Kashmir valley		India	India	2	12:30:00	2	farming	work/subsistence	agricoltural field				2		1	3	2	5	Attacks on humans by leopards and Asiatic black bear in the Kashmir valley - Analysis of case studies and spatial patterns of elevated conflict. Wildife Trust of India 2019	attacked at the neck and dragged away
941	Felidae	leopard	1997-11-29	1997	11			Kashmir valley		India	India	2	19:00:00	3	walking		urban area				1		2		1	5	Attacks on humans by leopards and Asiatic black bear in the Kashmir valley - Analysis of case studies and spatial patterns of elevated conflict. Wildife Trust of India 2020
942	Felidae	leopard		1997	11			Kashmir valley		India	India	2	12:30:00	2	farming	work/subsistence	agricoltural field				2		1		2	5	Attacks on humans by leopards and Asiatic black bear in the Kashmir valley - Analysis of case studies and spatial patterns of elevated conflict. Wildife Trust of India 2021	attacked at the neck and dragged away
943	Felidae	leopard	1997-12-07	1997	12			Kashmir valley		India	India	2	09:30:00	2	walking	work/subsistence	natural habitat				1		1	3	2	5	Attacks on humans by leopards and Asiatic black bear in the Kashmir valley - Analysis of case studies and spatial patterns of elevated conflict. Wildife Trust of India 2022	attacked at the neck and dragged away
944	Felidae	leopard	1998-01-13	1998	1			Kashmir valley		India	India	2	18:45:00	1	toilet/bathing/washing clothes outside	work/subsistence	natural habitat				1		1	3	2	5	Attacks on humans by leopards and Asiatic black bear in the Kashmir valley - Analysis of case studies and spatial patterns of elevated conflict. Wildife Trust of India 2023	attacked at the neck and dragged away
945	Felidae	leopard	1998-02-23	1998	2			Kashmir valley		India	India	2	20:00:00	3	various activities at/outside home/yard/garden	work/subsistence	at/outside home/yard/garden				1		1	3	2	5	Attacks on humans by leopards and Asiatic black bear in the Kashmir valley - Analysis of case studies and spatial patterns of elevated conflict. Wildife Trust of India 2024	attacked at the neck and dragged away
946	Felidae	leopard	1998-12-10	1998	12			Kashmir valley		India	India	2	10:00:00	2	collecting forest products	work/subsistence	natural habitat				2		2	4	2	5	Attacks on humans by leopards and Asiatic black bear in the Kashmir valley - Analysis of case studies and spatial patterns of elevated conflict. Wildife Trust of India 2025	attacked at the neck and dragged away
947	Felidae	leopard	1998-12-27	1998	12			Kashmir valley		India	India	2	11:00:00	2	farming	work/subsistence	agricoltural field				2		2		2	5	Attacks on humans by leopards and Asiatic black bear in the Kashmir valley - Analysis of case studies and spatial patterns of elevated conflict. Wildife Trust of India 2026	attacked at the neck and dragged away
948	Felidae	leopard	1998-12-29	1998	12			Kashmir valley		India	India	2	12:00:00	2	other	other					2		2	4	2	5	Attacks on humans by leopards and Asiatic black bear in the Kashmir valley - Analysis of case studies and spatial patterns of elevated conflict. Wildife Trust of India 2027	attacked at the neck and dragged away
949	Felidae	leopard	1999-02-24	1999	2			Kashmir valley		India	India	2	18:30:00	1	other	other					2		1		2	5	Attacks on humans by leopards and Asiatic black bear in the Kashmir valley - Analysis of case studies and spatial patterns of elevated conflict. Wildife Trust of India 2028	attacked at the neck and dragged away
950	Felidae	leopard	1999-11-23	1999	11			Kashmir valley		India	India	2	12:00:00	2	livestock grazing	work/subsistence					2		1		2	5	Attacks on humans by leopards and Asiatic black bear in the Kashmir valley - Analysis of case studies and spatial patterns of elevated conflict. Wildife Trust of India 2029	attacked at the neck and dragged away
951	Felidae	leopard	1999-12-07	1999	12			Kashmir valley		India	India	2	15:00:00	2	farming	work/subsistence	agricoltural field				2		1		2	5	Attacks on humans by leopards and Asiatic black bear in the Kashmir valley - Analysis of case studies and spatial patterns of elevated conflict. Wildife Trust of India 2030
952	Felidae	leopard		1999				Kashmir valley		India	India	2	15:30:00	2	livestock grazing	work/subsistence					2		2	4	2	5	Attacks on humans by leopards and Asiatic black bear in the Kashmir valley - Analysis of case studies and spatial patterns of elevated conflict. Wildife Trust of India 2031
953	Felidae	leopard		1999				Kashmir valley		India	India	2	10:00:00	2	livestock grazing	work/subsistence					1		2	4	2	5	Attacks on humans by leopards and Asiatic black bear in the Kashmir valley - Analysis of case studies and spatial patterns of elevated conflict. Wildife Trust of India 2032
954	Felidae	leopard	2000-01-11	2000	1			Kashmir valley		India	India	2	10:15:00	2	livestock grazing	work/subsistence					1		1	3	2	5	Attacks on humans by leopards and Asiatic black bear in the Kashmir valley - Analysis of case studies and spatial patterns of elevated conflict. Wildife Trust of India 2033
955	Felidae	leopard	2000-12-11	2000	12			Kashmir valley		India	India	2	11:00:00	2	collecting forest products	work/subsistence	natural habitat				2		2	4	1		Attacks on humans by leopards and Asiatic black bear in the Kashmir valley - Analysis of case studies and spatial patterns of elevated conflict. Wildife Trust of India 2034
956	Felidae	leopard		2002	4			Kashmir valley		India	India	2	13:00:00	2	livestock grazing	work/subsistence					2		2	2	1	10_12	Attacks on humans by leopards and Asiatic black bear in the Kashmir valley - Analysis of case studies and spatial patterns of elevated conflict. Wildife Trust of India 2035
957	Felidae	leopard	2004-03-18	2004	3			Kashmir valley		India	India	2	11:30:00	2	farming	work/subsistence	agricoltural field				2		1	1	2	5	Attacks on humans by leopards and Asiatic black bear in the Kashmir valley - Analysis of case studies and spatial patterns of elevated conflict. Wildife Trust of India 2036
958	Felidae	leopard	2004-07-30	2004	7			Kashmir valley		India	India	2	16:00:00	2	farming	work/subsistence	agricoltural field				2		2	4	1		Attacks on humans by leopards and Asiatic black bear in the Kashmir valley - Analysis of case studies and spatial patterns of elevated conflict. Wildife Trust of India 2037
959	Felidae	leopard	2004-09-29	2004	9			Kashmir valley		India	India	2	09:30:00	2	walking	work/subsistence	natural habitat				1		1		2	5	Attacks on humans by leopards and Asiatic black bear in the Kashmir valley - Analysis of case studies and spatial patterns of elevated conflict. Wildife Trust of India 2038
960	Felidae	leopard	2004-09-29	2004	9			Kashmir valley		India	India	2	21:00:00	3	toilet/bathing/washing clothes outside	work/subsistence	natural habitat				2		2	4	1	5	Attacks on humans by leopards and Asiatic black bear in the Kashmir valley - Analysis of case studies and spatial patterns of elevated conflict. Wildife Trust of India 2039
961	Felidae	leopard	2004-10-28	2004	10			Kashmir valley		India	India	2	10:30:00	2	collecting forest products	work/subsistence	natural habitat				1		1	3	2	5	Attacks on humans by leopards and Asiatic black bear in the Kashmir valley - Analysis of case studies and spatial patterns of elevated conflict. Wildife Trust of India 2040
962	Felidae	leopard	2004-10-29	2004	10			Kashmir valley		India	India	2	07:00:00	1	collecting forest products	work/subsistence	natural habitat				2		2		1		Attacks on humans by leopards and Asiatic black bear in the Kashmir valley - Analysis of case studies and spatial patterns of elevated conflict. Wildife Trust of India 2041
963	Felidae	leopard	2004-10-30	2004	10			Kashmir valley		India	India	2	14:00:00	2	livestock grazing	work/subsistence					1		2	4	1		Attacks on humans by leopards and Asiatic black bear in the Kashmir valley - Analysis of case studies and spatial patterns of elevated conflict. Wildife Trust of India 2042
964	Felidae	leopard	2004-11-06	2004	11			Kashmir valley		India	India	2	09:30:00	2	collecting forest products	work/subsistence	natural habitat				2		2	2	2	5	Attacks on humans by leopards and Asiatic black bear in the Kashmir valley - Analysis of case studies and spatial patterns of elevated conflict. Wildife Trust of India 2043
965	Felidae	leopard	2004-12-09	2004	12			Kashmir valley		India	India	2	12:00:00	2	collecting forest products	work/subsistence	natural habitat				2		2	4	2	5	Attacks on humans by leopards and Asiatic black bear in the Kashmir valley - Analysis of case studies and spatial patterns of elevated conflict. Wildife Trust of India 2044
966	Felidae	leopard	2004-12-26	2004	12			Kashmir valley		India	India	2	17:00:00	1	other	other					1		2		2		Attacks on humans by leopards and Asiatic black bear in the Kashmir valley - Analysis of case studies and spatial patterns of elevated conflict. Wildife Trust of India 2045
967	Felidae	leopard		2004				Kashmir valley		India	India	2	14:00:00	2	livestock grazing	work/subsistence					2		2		2		Attacks on humans by leopards and Asiatic black bear in the Kashmir valley - Analysis of case studies and spatial patterns of elevated conflict. Wildife Trust of India 2046
968	Felidae	leopard	2005-01-17	2005	1	34.5385	74.3598	Kashmir valley	Donewar village	India	India	2	13:00:00	2	walking		natural habitat				2		2		2		Attacks on humans by leopards and Asiatic black bear in the Kashmir valley - Analysis of case studies and spatial patterns of elevated conflict. Wildife Trust of India 2047
969	Felidae	leopard	2005-03-14	2005	3			Kashmir valley		India	India	2	12:00:00	2	collecting forest products	work/subsistence	natural habitat				2		2		2	5	Attacks on humans by leopards and Asiatic black bear in the Kashmir valley - Analysis of case studies and spatial patterns of elevated conflict. Wildife Trust of India 2048
970	Felidae	leopard	2005-04-21	2005	4			Kashmir valley		India	India	2	10:00:00	2	collecting forest products	work/subsistence	natural habitat				2		2	4	1	5	Attacks on humans by leopards and Asiatic black bear in the Kashmir valley - Analysis of case studies and spatial patterns of elevated conflict. Wildife Trust of India 2049
971	Felidae	leopard	2005-12-29	2005	12			Kashmir valley		India	India	2	21:00:00	3	toilet/bathing/washing clothes outside	work/subsistence	natural habitat				2		1	3	2	5	Attacks on humans by leopards and Asiatic black bear in the Kashmir valley - Analysis of case studies and spatial patterns of elevated conflict. Wildife Trust of India 2050
972	Felidae	leopard	2006-10-19	2006	10			Kashmir valley		India	India	2	14:15:00	2	playing	children playing	agricoltural field				1		1	3	1	5	Attacks on humans by leopards and Asiatic black bear in the Kashmir valley - Analysis of case studies and spatial patterns of elevated conflict. Wildife Trust of India 2051
973	Felidae	leopard	2006-11-07	2006	11			Kashmir valley		India	India	2	15:35:00	2	playing	children playing	at/outside home/yard/garden				2		1	3	1	5	Attacks on humans by leopards and Asiatic black bear in the Kashmir valley - Analysis of case studies and spatial patterns of elevated conflict. Wildife Trust of India 2052
974	Felidae	leopard	2006-11-07	2006	11			Kashmir valley		India	India	2	11:00:00	2	collecting forest products	work/subsistence	natural habitat				2		2	4	1	5	Attacks on humans by leopards and Asiatic black bear in the Kashmir valley - Analysis of case studies and spatial patterns of elevated conflict. Wildife Trust of India 2053
975	Felidae	leopard	2006-11-07	2006	11			Kashmir valley		India	India	2	15:00:00	2	farming	work/subsistence	agricoltural field				2		1		1	5	Attacks on humans by leopards and Asiatic black bear in the Kashmir valley - Analysis of case studies and spatial patterns of elevated conflict. Wildife Trust of India 2054
976	Felidae	leopard	2006-11-10	2006	11			Kashmir valley		India	India	2	19:45:00	3	various activities at/outside home/yard/garden	work/subsistence	at/outside home/yard/garden				1		1	1	2	5	Attacks on humans by leopards and Asiatic black bear in the Kashmir valley - Analysis of case studies and spatial patterns of elevated conflict. Wildife Trust of India 2055
977	Felidae	leopard	2006-11-12	2006	11			Kashmir valley		India	India	2	18:00:00	1	walking		natural habitat				1		1	3	2	5	Attacks on humans by leopards and Asiatic black bear in the Kashmir valley - Analysis of case studies and spatial patterns of elevated conflict. Wildife Trust of India 2056
978	Felidae	leopard	2006-12-16	2006	12			Kashmir valley		India	India	2	14:30:00	2	collecting forest products	work/subsistence	natural habitat				1		1	1	2	5	Attacks on humans by leopards and Asiatic black bear in the Kashmir valley - Analysis of case studies and spatial patterns of elevated conflict. Wildife Trust of India 2057
979	Felidae	leopard	2006-12-28	2006	12			Kashmir valley		India	India	2	06:30:00	3	various activities at/outside home/yard/garden	work/subsistence	at/outside home/yard/garden				1		1		1	5	Attacks on humans by leopards and Asiatic black bear in the Kashmir valley - Analysis of case studies and spatial patterns of elevated conflict. Wildife Trust of India 2058
980	Felidae	leopard	2007-01-08	2007	1			Kashmir valley		India	India	2	15:00:00	2	playing	children playing					2		1	3	1	5	Attacks on humans by leopards and Asiatic black bear in the Kashmir valley - Analysis of case studies and spatial patterns of elevated conflict. Wildife Trust of India 2059
981	Felidae	leopard	2007-01-11	2007	1			Kashmir valley		India	India	2	20:45:00	3	various activities at/outside home/yard/garden	work/subsistence	at/outside home/yard/garden				2		1	3	1	5	Attacks on humans by leopards and Asiatic black bear in the Kashmir valley - Analysis of case studies and spatial patterns of elevated conflict. Wildife Trust of India 2060
982	Felidae	leopard	2007-01-12	2007	1			Kashmir valley		India	India	2	12:00:00	2	collecting forest products	work/subsistence	natural habitat				2		2	4	1		Attacks on humans by leopards and Asiatic black bear in the Kashmir valley - Analysis of case studies and spatial patterns of elevated conflict. Wildife Trust of India 2061
983	Felidae	leopard	2007-01-13	2007	1			Kashmir valley		India	India	2	19:15:00	3	various activities at/outside home/yard/garden	work/subsistence	at/outside home/yard/garden				2		1		2	5	Attacks on humans by leopards and Asiatic black bear in the Kashmir valley - Analysis of case studies and spatial patterns of elevated conflict. Wildife Trust of India 2062
984	Felidae	leopard	2007-01-14	2007	1			Kashmir valley		India	India	2	18:30:00	1	walking		natural habitat				1		1	3	1	5	Attacks on humans by leopards and Asiatic black bear in the Kashmir valley - Analysis of case studies and spatial patterns of elevated conflict. Wildife Trust of India 2063
985	Felidae	leopard	2007-01-18	2007	1			Kashmir valley		India	India	2	12:00:00	2	collecting forest products	work/subsistence	natural habitat				2		2		1		Attacks on humans by leopards and Asiatic black bear in the Kashmir valley - Analysis of case studies and spatial patterns of elevated conflict. Wildife Trust of India 2064
986	Felidae	leopard	2007-01-29	2007	1			Kashmir valley		India	India	2	15:30:00	2	playing						1		2		1		Attacks on humans by leopards and Asiatic black bear in the Kashmir valley - Analysis of case studies and spatial patterns of elevated conflict. Wildife Trust of India 2065
987	Felidae	leopard	2007-02-05	2007	2			Kashmir valley		India	India	2	21:30:00	3	various activities at/outside home/yard/garden	work/subsistence	at/outside home/yard/garden				2		1		1	2	Attacks on humans by leopards and Asiatic black bear in the Kashmir valley - Analysis of case studies and spatial patterns of elevated conflict. Wildife Trust of India 2066
988	Felidae	leopard	2007-02-28	2007	2			Kashmir valley		India	India	2	11:00:00	2	collecting forest products	work/subsistence	natural habitat				2		2		1		Attacks on humans by leopards and Asiatic black bear in the Kashmir valley - Analysis of case studies and spatial patterns of elevated conflict. Wildife Trust of India 2067
989	Felidae	leopard	2007-03-23	2007	3			Kashmir valley		India	India	2	10:45:00	2	farming	work/subsistence	agricoltural field				1		1	3	1	5	Attacks on humans by leopards and Asiatic black bear in the Kashmir valley - Analysis of case studies and spatial patterns of elevated conflict. Wildife Trust of India 2068
990	Felidae	leopard	2007-03-25	2007	3			Kashmir valley		India	India	2	15:30:00	2	toilet/bathing/washing clothes outside	work/subsistence	natural habitat				2		2		1		Attacks on humans by leopards and Asiatic black bear in the Kashmir valley - Analysis of case studies and spatial patterns of elevated conflict. Wildife Trust of India 2069
991	Felidae	leopard	2007-03-25	2007	3			Kashmir valley		India	India	2	15:25:00	2	farming	work/subsistence	agricoltural field				2		2	4	1		Attacks on humans by leopards and Asiatic black bear in the Kashmir valley - Analysis of case studies and spatial patterns of elevated conflict. Wildife Trust of India 2070
992	Felidae	leopard	2007-03-25	2007	3			Kashmir valley		India	India	2	17:30:00	2	playing	children playing	at/outside home/yard/garden				1		1		1	5	Attacks on humans by leopards and Asiatic black bear in the Kashmir valley - Analysis of case studies and spatial patterns of elevated conflict. Wildife Trust of India 2071
993	Felidae	leopard	2007-03-29	2007	3			Kashmir valley		India	India	2	10:00:00	2	farming	work/subsistence	agricoltural field				2		2		2	5	Attacks on humans by leopards and Asiatic black bear in the Kashmir valley - Analysis of case studies and spatial patterns of elevated conflict. Wildife Trust of India 2072
994	Felidae	leopard	2007-04-07	2007	4			Kashmir valley		India	India	2	19:45:00	1	walking		natural habitat				2		1	3	1	5	Attacks on humans by leopards and Asiatic black bear in the Kashmir valley - Analysis of case studies and spatial patterns of elevated conflict. Wildife Trust of India 2073
995	Felidae	leopard	2007-04-08	2007	4			Kashmir valley		India	India	2	13:30:00	2	livestock grazing	work/subsistence					1		2		1		Attacks on humans by leopards and Asiatic black bear in the Kashmir valley - Analysis of case studies and spatial patterns of elevated conflict. Wildife Trust of India 2074
996	Felidae	leopard	2007-04-19	2007	4			Kashmir valley		India	India	2	10:00:00	2	walking		natural habitat				1		2		1		Attacks on humans by leopards and Asiatic black bear in the Kashmir valley - Analysis of case studies and spatial patterns of elevated conflict. Wildife Trust of India 2075
997	Felidae	leopard	2007-07-02	2007	7			Kashmir valley		India	India	2	18:30:00	2	toilet/bathing/washing clothes outside	work/subsistence	natural habitat				2		1	3	2	5	Attacks on humans by leopards and Asiatic black bear in the Kashmir valley - Analysis of case studies and spatial patterns of elevated conflict. Wildife Trust of India 2076
998	Felidae	leopard	2018-01-04	2018	1	-26.2559	20.6688	Kgalagadi Transfrontier Park	Matopi	Botswana	Africa	3	00:00:00	3	sleeping outside/tent/hut	recreational activities					2		2	4	1	5	media and verified
999	Felidae	lion	1991-11-10	1991	11	474638	9117790	Mkongo	Utunge	Tanzania	Africa	1	19:00:00	1	farming	work/subsistence	agricoltural field				1		2	2	2	5	official reports	In Agricultural Field
1000	Felidae	lion	1991-11-18	1991	11	469421	9113972	Mkongo	Lugongwe Lake	Tanzania	Africa	1		3	fishing/collecting crabs	work/subsistence	natural habitat				1		2		2	5	official reports	Lake Shore
1001	Felidae	lion	1991-12-05	1991	12	582557	8877726	Mingoyo	Simana	Tanzania	Africa	1	20:00:00	1	toilet/bathing/washing clothes outside	work/subsistence	natural habitat				2		1	1	2	5	official reports	Outside Homes in Town
1002	Felidae	lion	1991-12-26	1991	12	550457	8870988	Mtama	Tulieni	Tanzania	Africa	1	19:00:00	1	walking		in periphery				1		2	2	2	5	official reports	Along Path in Periphery
1003	Felidae	lion	1991-12-29	1991	12	553085	8888135	Ng'apa	Tandangongoro	Tanzania	Africa	1	21:00:00	3	walking		in periphery				1		2	2	2	5	official reports	Along Path in Periphery
1004	Felidae	lion	1991-12-31	1991	12	467417	9109065	Mkongo	Miulwe Reserve	Tanzania	Africa	1	19:00:00	1	other	work/subsistence	natural habitat				1		2	2	2	5	official reports	Wild Areas
1005	Felidae	lion		1991	12	591683	8887800	Sudi	Navanga	Tanzania	Africa	1	20:00:00	1	walking		in periphery				2		2	2	2	5	official reports	Along Road in Periphery
1006	Felidae	lion	1992-04-21	1992	4	528695	8861047	Mtama	Namupa	Tanzania	Africa	1	05:00:00	1	walking		in periphery				1		2	2	2	5	official reports	Along Road in Periphery
1007	Felidae	lion	1992-04-26	1992	4	543746	8864096	Mtama	Mbalala	Tanzania	Africa	1	03:00:00	3	walking		in periphery				1		2	2	2	5	official reports	Along Path in Periphery
1008	Felidae	lion		1992	8	570036	8829232	Nyangamara	Nambahu	Tanzania	Africa	1	03:00:00	3	walking		in periphery				2		2	4	2	5	official reports	Along Road in Periphery
1009	Felidae	lion		1993	5	556484	8875632	Mingoyo	Kiwalala	Tanzania	Africa	1	21:30:00	3	walking		in periphery				1		2	2	2	5	official reports	Along Path in Periphery
1010	Felidae	lion		1993	6	472983	9120642	Mkongo	Utete	Tanzania	Africa	1	21:00:00	3	farming	work/subsistence	agricoltural field				2		2		2	5	official reports	In Agricultural Field
1011	Felidae	lion	1994-06-09	1994	6	463162	9126020	Mkongo	Kilimani	Tanzania	Africa	1	00:00:00	3	various activities at/outside home/yard/garden	work/subsistence	at/outside home/yard/garden				2		2	2	1	5	official reports	Outside Homes in Town
1012	Felidae	lion	1994-10-18	1994	10	463552	9126240	Mkongo	Kilimani	Tanzania	Africa	1	05:00:00	1	walking		urban area				1		2	4	1	5	official reports	Along Road In Village
1013	Felidae	lion	1994-10-24	1994	10	472330	9128772	Mkongo	Mkongo Kaskazini	Tanzania	Africa	1	21:00:00	3	walking		urban area				1		2	4	2	5	official reports	Along Road In Village
1014	Felidae	lion	1995-05-30	1995	5	593376	8870934	Sudi	Pangatena	Tanzania	Africa	1		3	walking		in periphery				1		2	2	2	5	official reports	Along Road in Periphery
1015	Felidae	lion	1995-06-20	1995	6	595019	8870868	Sudi	Madangwa	Tanzania	Africa	1	03:30:00	3	various activities at/outside home/yard/garden	work/subsistence	at/outside home/yard/garden				1		2	4	2	5	official reports	Inside House in Village
1016	Felidae	lion	1995-06-21	1995	6	594597	8870374	Sudi	Madangwa	Tanzania	Africa	1	22:00:00	3	sleeping outside/tent/hut	work/subsistence	urban area				1		2	2	2	5	official reports	Along Road In Village
1017	Felidae	lion	1995-09-25	1995	9	527609	8899516	Milola	Milola B	Tanzania	Africa	1	02:00:00	3	toilet/bathing/washing clothes outside	work/subsistence	natural habitat				2		2	2	2	5	official reports	Outside Homes on Shamba
1018	Felidae	lion	1995-12-19	1995	12	549608	8869062	Mtama	Kilimahewa B	Tanzania	Africa	1	22:00:00	3	various activities at/outside home/yard/garden	work/subsistence	at/outside home/yard/garden				2		2	2	2	5	official reports	Outside Homes on Shamba
1019	Felidae	lion	1996-03-23	1996	3	475620	9119835	Mkongo	Ruwe	Tanzania	Africa	1	19:00:00	1	farming	work/subsistence	agricoltural field				1		1	1	2	5	official reports	In Agricultural Field
1020	Felidae	lion	1996-04-16	1996	4	475557	9119948	Mkongo	Ruwe	Tanzania	Africa	1	20:00:00	1	various activities at/outside home/yard/garden	work/subsistence	at/outside home/yard/garden				2		2	2	2	5	official reports	Outside Homes on Shamba
1021	Felidae	lion	1996-12-11	1996	12	473580	9120285	Mkongo	Utete	Tanzania	Africa	1	18:00:00	2	walking		in periphery				2		2		2	5	official reports	Along Road in Periphery
1022	Felidae	lion	1997-04-01	1997	4	578833	8838267	Nyangamara	Malungo	Tanzania	Africa	1	18:00:00	2	walking		urban area				1		1	1	2	5	official reports	Along Path in Village
1023	Felidae	lion	1997-04-07	1997	4	494656	9140559	Kibiti	Kibiti B	Tanzania	Africa	1	21:00:00	3	various activities at/outside home/yard/garden	work/subsistence	at/outside home/yard/garden				2		1	3	2	5	official reports	Outside Homes on Shamba
1024	Felidae	lion	1997-04-18	1997	4	484817	9144195	Kibiti	Miwaga	Tanzania	Africa	1	18:30:00	2	walking		urban area				1		1	3	2	5	official reports	Along Road In Village
1025	Felidae	lion		1997	5	594593	8870378	Sudi	Madangwa	Tanzania	Africa	1	22:00:00	3	sleeping outside/tent/hut	work/subsistence	at/outside home/yard/garden				1		2	2	1	5	official reports	Outside Homes in Town
1026	Felidae	lion	1997-06-03	1997	6	470726	9122820	Mkongo	Mkongo Kaskazini	Tanzania	Africa	1	23:00:00	3	various activities at/outside home/yard/garden	work/subsistence	at/outside home/yard/garden				2		1	3	1	5	official reports	Inside Homes on Shamba
1027	Felidae	lion	1997-06-03	1997	6	470726	9122820	Mkongo	Mkongo Kaskazini	Tanzania	Africa	1	23:00:00	3	various activities at/outside home/yard/garden	work/subsistence	at/outside home/yard/garden				2		2	4	1	5	official reports	Inside Homes on Shamba
1028	Felidae	lion	1997-12-17	1997	12	495917	9142216	Kibiti	Kibiti A	Tanzania	Africa	1	19:30:00	1	other	work/subsistence	in periphery				1		2	2	1	5	official reports	Along Road in Periphery
1029	Felidae	lion	1997-12-17	1997	12	495918	9142218	Kibiti	Kibiti A	Tanzania	Africa	1	19:00:00	1	other	work/subsistence	in periphery				1		2	2	1	5	official reports	Along Road in Periphery
1030	Felidae	lion	1997-12-19	1997	12	498028	9140346	Kibiti	Mchukwi B	Tanzania	Africa	1	05:00:00	1	various activities at/outside home/yard/garden	work/subsistence	at/outside home/yard/garden				2		2	2	2	5	official reports	Inside Homes on Shamba
1031	Felidae	lion		1997	12	567593	8921263	Mchinga	Mtumbikile	Tanzania	Africa	1	19:00:00	1	various activities at/outside home/yard/garden	work/subsistence	at/outside home/yard/garden				2		1	3	1	5	official reports	Outside Homes on Shamba
1032	Felidae	lion	1998-01-01	1998	1	495911	9142220	Kibiti	Kibiti A	Tanzania	Africa	1		3	walking		in periphery				1		2	2	2	5	official reports	Along Road in Periphery
1033	Felidae	lion	1998-01-06	1998	1	494506	9143838	Kibiti	Kibiti A	Tanzania	Africa	1	20:00:00	1	walking		in periphery				1		2	2	2	5	official reports	Along Road in Periphery
1034	Felidae	lion	1998-01-15	1998	1	513759	9142076	Kikale	Nyamatanga	Tanzania	Africa	1	20:00:00	1	various activities at/outside home/yard/garden	work/subsistence	at/outside home/yard/garden				1		2		2	5	official reports	Outside Homes on Shamba
1035	Felidae	lion	1998-02-13	1998	2	502300	9152399	Kibiti	Pagae	Tanzania	Africa	1	19:00:00	1	walking		urban area				1		2		2	5	official reports	Along Road In Village
1036	Felidae	lion	1998-02-20	1998	2	495759	9151865	Kibiti	Kinyanya	Tanzania	Africa	1	19:00:00	1	various activities at/outside home/yard/garden	work/subsistence	at/outside home/yard/garden				2		2	2	2	5	official reports	Inside Homes on Shamba
1037	Felidae	lion	1998-03-10	1998	3	492696	9147734	Kibiti	Kibiti	Tanzania	Africa	1	02:00:00	3	various activities at/outside home/yard/garden	work/subsistence	at/outside home/yard/garden				1		2	4	1	5	official reports	Inside Homes on Shamba
1038	Felidae	lion	1998-03-17	1998	3	565732	8919402	Mchinga	Mtumbikile	Tanzania	Africa	1	01:00:00	3	sleeping outside/tent/hut	work/subsistence	at/outside home/yard/garden				1		2	4	1	5	official reports	Outside Homes in Town
1039	Felidae	lion		1998	3	564635	8919675	Mchinga	Mtumbikile	Tanzania	Africa	1	03:00:00	3	various activities at/outside home/yard/garden	work/subsistence	at/outside home/yard/garden				1		2	4	1	5	official reports	Inside Homes on Shamba
1040	Felidae	lion	1998-04-01	1998	4	494763	9139800	Kibiti	Kibiti B	Tanzania	Africa	1	22:30:00	3	various activities at/outside home/yard/garden	work/subsistence	at/outside home/yard/garden				1		1		1	5	official reports	Inside Homes on Shamba
1041	Felidae	lion	1998-04-16	1998	4	539807	8866833	Mtama	Majengo	Tanzania	Africa	1	23:00:00	3	various activities at/outside home/yard/garden	work/subsistence	at/outside home/yard/garden				1		1	3	2	5	official reports	Inside Homes on Shamba
1042	Felidae	lion	1998-04-20	1998	4	482105	9142134	Kibiti	Ngulakula	Tanzania	Africa	1	19:30:00	1	walking		urban area				1		2	2	2	5	official reports	Along Road In Village
1043	Felidae	lion	1998-05-05	1998	5	521209	9141837	Kikale	Ruaruke	Tanzania	Africa	1	03:00:00	3	various activities at/outside home/yard/garden	work/subsistence	at/outside home/yard/garden				2		2		2	5	official reports	Inside Homes on Shamba
1044	Felidae	lion	1998-05-24	1998	5	519555	9153846	Kibiti	Mahege	Tanzania	Africa	1	04:00:00	3	various activities at/outside home/yard/garden	work/subsistence	at/outside home/yard/garden				2		1	3	2	5	official reports	Inside Homes on Shamba
1045	Felidae	lion	1998-05-25	1998	5	499456	9142255	Kibiti	Mchukwi A	Tanzania	Africa	1	21:00:00	3	various activities at/outside home/yard/garden	work/subsistence	at/outside home/yard/garden				2		2	4	2	5	official reports	Inside Homes on Shamba
1046	Felidae	lion	1999-01-19	1999	1	553902	8934741	Mipingo	Mkwajuni	Tanzania	Africa	1	21:00:00	3	walking		in periphery				1		2	2	2	5	official reports	Along Road in Periphery
1047	Felidae	lion	1999-02-11	1999	2	559904	8914382	Nangaru	Kikomolela	Tanzania	Africa	1	20:30:00	1	walking		urban area				1		2	2	1	5	official reports	Along Path in Village
1048	Felidae	lion	1999-02-12	1999	2	564723	8914414	Nangaru	Moka	Tanzania	Africa	1	22:00:00	3	toilet/bathing/washing clothes outside	work/subsistence	natural habitat				1		2	2	1	5	official reports	Outside Homes in Town
1049	Felidae	lion	1999-03-08	1999	3	568027	8922597	Mchinga	Mtumbikile	Tanzania	Africa	1	22:00:00	3	walking		in periphery				1		2	2	1	5	official reports	Along Path in Periphery
1050	Felidae	lion	1999-04-04	1999	4	556470	8914934	Nangaru	Makumba	Tanzania	Africa	1	20:00:00	1	various activities at/outside home/yard/garden	work/subsistence	at/outside home/yard/garden				2		2	2	2	5	official reports	Outside Homes on Shamba
1051	Felidae	lion	1999-04-11	1999	4	562196	8926274	Mchinga	Mnimbila	Tanzania	Africa	1	19:30:00	1	various activities at/outside home/yard/garden	work/subsistence	at/outside home/yard/garden				2		2	4	1	5	official reports	Outside Homes in Town
1052	Felidae	lion	1999-04-14	1999	4	560618	8942240	Mipingo	Mkwajuni	Tanzania	Africa	1	00:00:00	3	toilet/bathing/washing clothes outside	work/subsistence	natural habitat				1		2	2	1	5	official reports	Outside Homes on Shamba
1053	Felidae	lion	1999-04-18	1999	4	557532	8914283	Nangaru	Makumba	Tanzania	Africa	1	19:00:00	1	various activities at/outside home/yard/garden	work/subsistence	at/outside home/yard/garden				1		2	2	2	5	official reports	Outside Homes on Shamba
1054	Felidae	lion	1999-05-10	1999	5	554992	8940306	Mipingo	Mkwajuni	Tanzania	Africa	1	22:00:00	3	walking		in periphery				1		2	2	2	5	official reports	Along Road in Periphery
1055	Felidae	lion	1999-05-19	1999	5	545116	8932409	Mipingo	Matapwa	Tanzania	Africa	1	17:00:00	2	various activities at/outside home/yard/garden	work/subsistence	at/outside home/yard/garden				2		2	4	1	5	official reports	Outside Homes in Town
1056	Felidae	lion	1999-05-30	1999	5	546037	8933399	Mipingo	Matapwa	Tanzania	Africa	1	20:00:00	1	toilet/bathing/washing clothes outside	work/subsistence	natural habitat				2		2	2	1	5	official reports	Outside Homes on Shamba
1057	Felidae	lion	1999-06-01	1999	6	546297	8930188	Mipingo	Matapwa	Tanzania	Africa	1	19:30:00	1	various activities at/outside home/yard/garden	work/subsistence	at/outside home/yard/garden				2		2	2	2	5	official reports	Outside Homes on Shamba
1058	Felidae	lion		1999	6	593724	8888350	Sudi	Navanga	Tanzania	Africa	1	02:00:00	3	various activities at/outside home/yard/garden	work/subsistence	at/outside home/yard/garden				1		2	2	2	5	official reports	Outside Homes in Town
1059	Felidae	lion	1999-07-14	1999	7	569880	8922737	Mchinga	Mchinga I	Tanzania	Africa	1	19:00:00	1	various activities at/outside home/yard/garden	work/subsistence	at/outside home/yard/garden				2		1	3	2	5	official reports	Outside Homes on Shamba
1060	Felidae	lion	1999-07-20	1999	7	543456	8940732	Mipingo	Mnyangara	Tanzania	Africa	1	21:00:00	3	toilet/bathing/washing clothes outside	work/subsistence	natural habitat				2		2	2	2	5	official reports	Outside Homes on Shamba
1061	Felidae	lion	1999-07-27	1999	7	543274	8930889	Mipingo	Matapwa	Tanzania	Africa	1	18:45:00	2	sleeping outside/tent/hut	work/subsistence	at/outside home/yard/garden				2		2		1	5	official reports	Outside Homes on Shamba
1062	Felidae	lion	1999-08-07	1999	8	554234	8913583	Nangaru	Makumba	Tanzania	Africa	1	22:00:00	3	walking		in periphery				1		2	2	2	5	official reports	Along Road in Periphery
1063	Felidae	lion	1999-08-08	1999	8	555282	8934774	Mipingo	Mkwajuni	Tanzania	Africa	1	19:30:00	1	various activities at/outside home/yard/garden	work/subsistence	at/outside home/yard/garden				2		2	2	2	5	official reports	Outside Homes in Town
1064	Felidae	lion	1999-09-12	1999	9	570761	8922190	Mchinga	Mchinga I	Tanzania	Africa	1	19:00:00	1	playing	children playing	at/outside home/yard/garden				2		2	4	2	5	official reports	Outside Homes on Shamba
1065	Felidae	lion		1999	9	535807	8900037	Milola	Milola	Tanzania	Africa	1	12:00:00	2	walking		urban area				1		1	1	2	5	official reports	Outside Homes in Town
1066	Felidae	lion	1999-10-01	1999	10	546041	8936628	Mipingo	Mipingo	Tanzania	Africa	1	19:30:00	1	walking		in periphery				1		2	4	2	5	official reports	Along Road in Periphery
1067	Felidae	lion	1999-10-08	1999	10	559984	8914132	Nangaru	Kikomolela	Tanzania	Africa	1	05:00:00	1	farming	work/subsistence	agricoltural field				1		2	2	2	5	official reports	Outside Homes in Town
1068	Felidae	lion	1999-10-09	1999	10	559368	8914390	Nangaru	Kikomolela	Tanzania	Africa	1	01:00:00	3	sleeping outside/tent/hut	work/subsistence	at/outside home/yard/garden				1		2	4	1	5	official reports	Outside Homes in Town
1069	Felidae	lion	1999-10-10	1999	10	563377	8915240	Nangaru	Matimba	Tanzania	Africa	1	04:00:00	3	toilet/bathing/washing clothes outside	work/subsistence	natural habitat				1		2	2	2	5	official reports	Outside Homes in Town
1070	Felidae	lion	1999-10-21	1999	10	568696	8923962	Mchinga	Kilangala	Tanzania	Africa	1	05:00:00	1	toilet/bathing/washing clothes outside	work/subsistence	natural habitat				1		2	4	1	5	official reports	Outside Homes in Town
1071	Felidae	lion	1999-10-25	1999	10	568367	8923908	Mchinga	Kilangala	Tanzania	Africa	1	20:00:00	1	various activities at/outside home/yard/garden	work/subsistence	at/outside home/yard/garden				1		2	2	2	5	official reports	Outside Homes on Shamba
1072	Felidae	lion	1999-10-30	1999	10	561948	8926508	Mchinga	Mnimbila	Tanzania	Africa	1	21:00:00	3	walking		urban area				1		2	2	2	5	official reports	Outside Homes in Town
1073	Felidae	lion		1999	10	562754	8915282	Nangaru	Matimba	Tanzania	Africa	1	02:00:00	3	walking		in periphery				2		2	2	2	5	official reports	Along Road in Periphery
1074	Felidae	lion		1999		595348	8881288	Sudi	Nachunyu	Tanzania	Africa	1	03:45:00	3	walking		urban area				1		2	2	2	5	official reports	Along Road In Village
1075	Felidae	lion	2000-01-31	2000	1	542564	8862816	Mtama	Mkwajuni	Tanzania	Africa	1	00:00:00	3	walking		in periphery				1		2	2	2	5	official reports	Along Road in Periphery
1076	Felidae	lion	2000-09-28	2000	9	525635	8904097	Milola	Mputwa	Tanzania	Africa	1	02:00:00	3	sleeping outside/tent/hut	work/subsistence	at/outside home/yard/garden				2		2	4	2	5	official reports	Outside Homes on Shamba
1077	Felidae	lion		2000	9	569404	8847324	Nyangamara	Madingo	Tanzania	Africa	1	19:00:00	1							2		2		2	5	official reports
1078	Felidae	lion	2000-10-28	2000	10	494001	9113521		Mpumbe Ikwiriri	Tanzania	Africa	1	20:00:00	1	various activities at/outside home/yard/garden	work/subsistence	at/outside home/yard/garden				2			3	2	5	official reports	Inside House in Village
1079	Felidae	lion	2000-11-28	2000	11	476685	9115138	Mkongo	Nyanda	Tanzania	Africa	1	22:00:00	3	various activities at/outside home/yard/garden	work/subsistence	at/outside home/yard/garden				1		2	2	2	5	official reports	Outside Homes in Town
1080	Felidae	lion	2000-12-24	2000	12	523960	8866756	Mtama	Ndawa	Tanzania	Africa	1	01:00:00	3	walking		urban area				1		2	2	1	5	official reports	Along Road In Village
1081	Felidae	lion	2001-03-27	2001	3	565101	8853100	Nyangamara	Nyangamara B	Tanzania	Africa	1	22:00:00	3	various activities at/outside home/yard/garden	work/subsistence	at/outside home/yard/garden				2		1		2	5	official reports	Outside Homes in Town
1082	Felidae	lion		2001	3	578405	8880037	Mingoyo	Simana	Tanzania	Africa	1	17:00:00	2	various activities at/outside home/yard/garden	work/subsistence	at/outside home/yard/garden				1		2	2	1	5	official reports	Outside Homes on Shamba
1083	Felidae	lion	2001-05-02	2001	5	524819	8902571	Milola	Mputwa	Tanzania	Africa	1	01:00:00	3	various activities at/outside home/yard/garden	work/subsistence	at/outside home/yard/garden				1		1	3	2	5	official reports	Inside Homes on Shamba
1084	Felidae	lion	2001-06-17	2001	6	497796	9113952		Mpombe Ikwiriri	Tanzania	Africa	1	21:00:00	3	toilet/bathing/washing clothes outside	work/subsistence	natural habitat				1		2	2	2	5	official reports	Outside Homes in Town
1085	Felidae	lion	2001-09-24	2001	9	585763	8888317	Sudi	Mnali	Tanzania	Africa	1	19:00:00	1	walking		in periphery				2		1	1	2	5	official reports	Along Path in Periphery
1086	Felidae	lion	2001-10-07	2001	10	524986	8902859	Milola	Mputwa	Tanzania	Africa	1	20:00:00	1	walking		in periphery				2		2	2	2	5	official reports	Along Path in Periphery
1087	Felidae	lion	2001-11-15	2001	11	591718	8877012	Sudi	Nachunyu	Tanzania	Africa	1	20:00:00	1	playing	children playing	at/outside home/yard/garden				2		1	3	2	5	official reports	Outside Homes on Shamba
1088	Felidae	lion	2001-12-04	2001	12	582062	8874675	Mingoyo	Simana	Tanzania	Africa	1	23:00:00	3	various activities at/outside home/yard/garden	work/subsistence	at/outside home/yard/garden				1		1	3	1	5	official reports	Inside Homes on Shamba
1089	Felidae	lion	2002-03-07	2002	3	555674	8914294	Nangaru	Makumba	Tanzania	Africa	1	20:00:00	1	various activities at/outside home/yard/garden	work/subsistence	at/outside home/yard/garden				1		2		1	5	official reports	Outside Homes in Town
1090	Felidae	lion	2002-03-14	2002	3	586242	8872930	Sudi	Hingawali	Tanzania	Africa	1	18:30:00	2	walking		urban area				2		1	1	2	5	official reports	Outside Homes in Town
1091	Felidae	lion	2002-04-03	2002	4	526503	8905973	Milola	Mputwa	Tanzania	Africa	1	18:45:00	2	walking		in periphery				1		2	2	2	5	official reports	Along Road in Periphery
1092	Felidae	lion	2002-05-04	2002	5	539762	8918288	Mipingo	Namkongo	Tanzania	Africa	1	22:00:00	3	walking		in periphery				1		2	2	2	5	official reports	Along Path in Periphery
1093	Felidae	lion	2002-05-18	2002	5	588622	8880622	Sudi	Navanga	Tanzania	Africa	1	23:30:00	3	walking		in periphery				2		1	3	2	5	official reports	Along Path in Periphery
1094	Felidae	lion	2002-05-31	2002	5	587878	8877862	Sudi	Hingawali	Tanzania	Africa	1	19:30:00	1	various activities at/outside home/yard/garden	work/subsistence	at/outside home/yard/garden				1		1	1	2	5	official reports	Outside Homes on Shamba
1095	Felidae	lion	2002-06-28	2002	6	582540	8878502	Mingoyo	Simana	Tanzania	Africa	1	20:00:00	1	toilet/bathing/washing clothes outside	work/subsistence	natural habitat				1		2	2	2	5	official reports	Outside Homes in Town
1096	Felidae	lion	2002-07-21	2002	7	573378	8871134	Mingoyo	Ruhokwe	Tanzania	Africa	1	05:00:00	1	various activities at/outside home/yard/garden	work/subsistence	at/outside home/yard/garden				1		2	2	2	5	official reports	Outside Homes on Shamba
1097	Felidae	lion	2002-07-28	2002	7	438417	9129610	Mkongo	Kipugira	Tanzania	Africa	1	20:00:00	1	various activities at/outside home/yard/garden	work/subsistence	at/outside home/yard/garden				1		1	3	2	5	official reports	Outside Homes on Shamba
1098	Felidae	lion	2002-08-31	2002	8	420125	9136912	Mkongo	Mwaseni	Tanzania	Africa	1	02:00:00	3	toilet/bathing/washing clothes outside	work/subsistence	natural habitat				2		2	2	2	5	official reports	Outside Homes on Shamba
1099	Felidae	lion		2002	9	578817	8837848	Nyangamara	Malungo	Tanzania	Africa	1	21:00:00	3	toilet/bathing/washing clothes outside	work/subsistence	natural habitat				1		1	3	1	5	official reports	Outside Homes in Town
1100	Felidae	lion	2002-10-24	2002	10	457782	9124303	Mkongo	Ngorongo	Tanzania	Africa	1	19:00:00	1	various activities at/outside home/yard/garden	work/subsistence	at/outside home/yard/garden				1		2	2	2	5	official reports	Outside Homes on Shamba
1101	Felidae	lion	2002-10-31	2002	10	528386	8906347	Milola	Mputwa	Tanzania	Africa	1	19:00:00	1	walking		in periphery				2		1		2	5	official reports	Along Path in Periphery
1102	Felidae	lion	2002-11-04	2002	11	458819	9121825	Mkongo	Kilimani	Tanzania	Africa	1	21:00:00	3	walking		in periphery				1		2	2	2	5	official reports	Along Path in Periphery
1103	Felidae	lion	2002-11-04	2002	11	459255	9124606	Mkongo	Kilimani	Tanzania	Africa	1	22:00:00	3	helping victim	work/subsistence	at/outside home/yard/garden				1		2	4	2	5	official reports	Outside Homes on Shamba
1104	Felidae	lion	2002-11-06	2002	11	446135	9128756	Mkongo	Kipo	Tanzania	Africa	1	21:00:00	3	various activities at/outside home/yard/garden	work/subsistence	at/outside home/yard/garden				1		2	2	2	5	official reports	Outside Homes on Shamba
1105	Felidae	lion	2002-11-13	2002	11	438082	9129611	Mkongo	Kipugira	Tanzania	Africa	1	01:00:00	3	various activities at/outside home/yard/garden	work/subsistence	at/outside home/yard/garden				1		1	3	2	5	official reports	Inside Homes on Shamba
1106	Felidae	lion	2002-11-15	2002	11	444119	9128012	Mkongo	Kipo	Tanzania	Africa	1	20:00:00	1	various activities at/outside home/yard/garden	work/subsistence	at/outside home/yard/garden				1		2	2	2	5	official reports	Inside Homes on Shamba
1107	Felidae	lion	2002-11-15	2002	11	444119	9128012	Mkongo	Kipo	Tanzania	Africa	1	02:30:00	3	various activities at/outside home/yard/garden	work/subsistence	at/outside home/yard/garden				2		1	3	1	5	official reports	Inside Homes on Shamba
1108	Felidae	lion	2002-11-16	2002	11	540620	8900907	Milola	Ruhoma	Tanzania	Africa	1	20:00:00	1	walking		urban area				1		1	1	2	5	official reports	Outside Homes in Town
1109	Felidae	lion	2002-11-24	2002	11	536908	8895202	Milola	Legeza Mwendo	Tanzania	Africa	1	20:30:00	1	walking		in periphery				2		1	1	2	5	official reports	Along Path in Periphery
1110	Felidae	lion	2002-11-26	2002	11	456832	9125526	Mkongo	Ngorongo	Tanzania	Africa	1	03:00:00	3	helping victim	work/subsistence	at/outside home/yard/garden				1		2	4	2	5	official reports	Outside Homes on Shamba
1111	Felidae	lion		2002	11	565691	8852266	Nyangamara	Nyangamara B	Tanzania	Africa	1	20:00:00	1	toilet/bathing/washing clothes outside	work/subsistence	natural habitat				2		2	2	1	5	official reports	Outside Homes in Town
1112	Felidae	lion		2002	11	595428	8881090	Sudi	Nachunyu	Tanzania	Africa	1	00:00:00	3	sleeping outside/tent/hut	work/subsistence	at/outside home/yard/garden				1		2	4	1	5	official reports	Outside Homes in Town
1113	Felidae	lion	2002-12-04	2002	12	437212	9129281	Mkongo	Nyaminywili	Tanzania	Africa	1	20:00:00	1	various activities at/outside home/yard/garden	work/subsistence	at/outside home/yard/garden				2		2	2	2	5	official reports	Inside Homes on Shamba
1114	Felidae	lion	2002-12-07	2002	12	457855	9124032	Mkongo	Ngorongo	Tanzania	Africa	1	02:30:00	3	various activities at/outside home/yard/garden	work/subsistence	at/outside home/yard/garden				1		2	2	2	5	official reports	Inside Homes on Shamba
1115	Felidae	lion	2002-12-11	2002	12	450712	9127908	Mkongo	Ndundunyikanza	Tanzania	Africa	1	21:00:00	3	various activities at/outside home/yard/garden	work/subsistence	at/outside home/yard/garden				2		2	4	1	5	official reports	Outside Homes on Shamba
1116	Felidae	lion	2002-12-23	2002	12	429969	9132092	Mkongo	Mtanza	Tanzania	Africa	1	18:00:00	2	livestock grazing	work/subsistence					1		2		2	5	official reports	Outside Homes on Shamba
1117	Felidae	lion	2002-12-25	2002	12	431696	9131597	Mkongo	Mtanza	Tanzania	Africa	1	20:00:00	1	helping victim	work/subsistence	at/outside home/yard/garden				1		2	4	2	5	official reports	Outside Homes on Shamba
1118	Felidae	lion	2003-01-01	2003	1	457554	9124719	Mkongo	Ngorongo	Tanzania	Africa	1	19:30:00	1	various activities at/outside home/yard/garden	work/subsistence	at/outside home/yard/garden				1		2	2	2	5	official reports	Outside Homes on Shamba
1119	Felidae	lion	2003-01-12	2003	1	444516	9128928	Mkongo	Kipo	Tanzania	Africa	1	22:00:00	3	various activities at/outside home/yard/garden	work/subsistence	at/outside home/yard/garden				2		2	2	2	5	official reports	Inside Homes on Shamba
1120	Felidae	lion	2003-01-19	2003	1	436634	9128854	Mkongo	Nyaminywili	Tanzania	Africa	1	19:30:00	1	various activities at/outside home/yard/garden	work/subsistence	at/outside home/yard/garden				1		2	4	1	5	official reports	Outside Homes on Shamba
1121	Felidae	lion	2003-01-20	2003	1	582450	8878076	Mingoyo	Simana	Tanzania	Africa	1	20:00:00	1	toilet/bathing/washing clothes outside	work/subsistence	natural habitat				1		2	2	1	5	official reports	Outside Homes in Town
1122	Felidae	lion	2003-01-25	2003	1	580911	8862570	Mingoyo	Zingatia	Tanzania	Africa	1	20:00:00	1	toilet/bathing/washing clothes outside	work/subsistence	natural habitat				1		2	2	1	5	official reports	Outside Homes on Shamba
1123	Felidae	lion	2003-01-25	2003	1	440722	9129213	Mkongo	Kipugira	Tanzania	Africa	1	21:00:00	3	various activities at/outside home/yard/garden	work/subsistence	at/outside home/yard/garden				1		2	4	2	5	official reports	Inside Homes on Shamba
1124	Felidae	lion	2003-01-25	2003	1	440722	9129213	Mkongo	Kipugira	Tanzania	Africa	1	21:00:00	3	various activities at/outside home/yard/garden	work/subsistence	at/outside home/yard/garden				2		2	4	1	5	official reports	Inside Homes on Shamba
1125	Felidae	lion	2003-02-04	2003	2	436920	9128991	Mkongo	Nyaminywili	Tanzania	Africa	1	00:00:00	3	helping victim	work/subsistence	at/outside home/yard/garden				1		2	4	1	5	official reports	Outside Homes on Shamba
1126	Felidae	lion	2003-03-09	2003	3	444578	9129196	Mkongo	Kipo	Tanzania	Africa	1	22:30:00	3	walking		in periphery				1		2	4	1	5	official reports	Along Path in Periphery
1127	Felidae	lion	2003-03-19	2003	3	571852	8860788	Nyangamara	Nyangamara A	Tanzania	Africa	1	19:30:00	1	toilet/bathing/washing clothes outside	work/subsistence	natural habitat				2		2	2	2	5	official reports	Outside Homes on Shamba
1128	Felidae	lion	2003-03-29	2003	3	437517	9129776	Mkongo	Kipugira	Tanzania	Africa	1		3	various activities at/outside home/yard/garden	work/subsistence	at/outside home/yard/garden				1		2	4	2	5	official reports	Inside Homes on Shamba
1129	Felidae	lion	2003-03-29	2003	3	437517	9129776	Mkongo	Kipugira	Tanzania	Africa	1		3	various activities at/outside home/yard/garden	work/subsistence	at/outside home/yard/garden				2		2	4	1	5	official reports	Inside Homes on Shamba
1130	Felidae	lion	2003-03-30	2003	3	436480	9129171	Mkongo	Nyaminywili	Tanzania	Africa	1	03:00:00	3	various activities at/outside home/yard/garden	work/subsistence	at/outside home/yard/garden				2		2	4	2	5	official reports	Inside Homes on Shamba
1131	Felidae	lion		2003	3	580688	8863898	Mingoyo	Zingatia	Tanzania	Africa	1	17:00:00	2	playing	children playing	at/outside home/yard/garden				1		1	1	1	5	official reports	Outside Homes on Shamba
1132	Felidae	lion	2003-04-12	2003	4	445703	9128959	Mkongo	Kipo	Tanzania	Africa	1	22:00:00	3	various activities at/outside home/yard/garden	work/subsistence	at/outside home/yard/garden				1		2	2	2	5	official reports	Inside Homes on Shamba
1133	Felidae	lion	2003-04-15	2003	4	451550	9127694	Mkongo	Ndundunyikanza	Tanzania	Africa	1	05:00:00	1	farming	work/subsistence	agricoltural field				1		2	2	2	5	official reports	Inside Homes on Shamba
1134	Felidae	lion		2003	4	591178	8866628	Sudi	Pangatena	Tanzania	Africa	1	19:30:00	1	various activities at/outside home/yard/garden	work/subsistence	at/outside home/yard/garden				2		2	4	1	5	official reports	Outside Homes on Shamba
1135	Felidae	lion	2003-05-06	2003	5	435405	9130511	Mkongo	Nyaminywili	Tanzania	Africa	1	22:00:00	3	various activities at/outside home/yard/garden	work/subsistence	at/outside home/yard/garden				1		2	2	2	5	official reports	Inside Homes on Shamba
1136	Felidae	lion	2003-05-08	2003	5	435874	9128919	Mkongo	Nyaminywili	Tanzania	Africa	1	01:00:00	3	various activities at/outside home/yard/garden	work/subsistence	at/outside home/yard/garden				1		2	2	2	5	official reports	Inside Homes on Shamba
1137	Felidae	lion	2003-05-12	2003	5	457863	9124031	Mkongo	Ngorongo	Tanzania	Africa	1	00:00:00	3	various activities at/outside home/yard/garden	work/subsistence	at/outside home/yard/garden				1		2	2	2	5	official reports	Inside Homes on Shamba
1138	Felidae	lion	2003-05-13	2003	5	594931	8866614	Sudi	Madangwa	Tanzania	Africa	1	20:00:00	1	various activities at/outside home/yard/garden	work/subsistence	at/outside home/yard/garden				2		2	4	1	5	official reports	Outside Homes on Shamba
1139	Felidae	lion	2003-05-17	2003	5	592620	8867970	Sudi	Madangwa	Tanzania	Africa	1	21:00:00	3	farming	work/subsistence	agricoltural field				2		2	2	1	5	official reports	Outside Homes on Shamba
1140	Felidae	lion	2003-05-21	2003	5	562548	8857216	Nyangamara	Nyangamara B	Tanzania	Africa	1	20:00:00	1	various activities at/outside home/yard/garden	work/subsistence	at/outside home/yard/garden				2		1	3	2	5	official reports	Outside Homes on Shamba
1141	Felidae	lion	2003-05-22	2003	5	452157	9125374	Mkongo	Ndundunyikanza	Tanzania	Africa	1	18:00:00	2	various activities at/outside home/yard/garden	work/subsistence	at/outside home/yard/garden				2		2	4	1	5	official reports	Outside Homes on Shamba
1142	Felidae	lion	2003-05-23	2003	5	436513	9128937	Mkongo	Nyaminywili	Tanzania	Africa	1	19:30:00	1	other	work/subsistence	natural habitat				1		2	4	2	5	official reports	Fishing Camp
1143	Felidae	lion	2003-05-27	2003	5	452941	9127243	Mkongo	Ndundunyikanza	Tanzania	Africa	1	00:00:00	3	various activities at/outside home/yard/garden	work/subsistence	at/outside home/yard/garden				1		1	3	2	5	official reports	Inside Homes on Shamba
1144	Felidae	lion	2003-05-27	2003	5	452941	9127243	Mkongo	Ndundunyikanza	Tanzania	Africa	1	00:00:00	3	various activities at/outside home/yard/garden	work/subsistence	at/outside home/yard/garden				1		1	3	2	5	official reports	Inside Homes on Shamba
1145	Felidae	lion	2003-05-27	2003	5	452941	9127243	Mkongo	Ndundunyikanza	Tanzania	Africa	1	00:00:00	3	various activities at/outside home/yard/garden	work/subsistence	at/outside home/yard/garden				1		2	4	2	5	official reports	Inside Homes on Shamba
1146	Felidae	lion	2003-05-27	2003	5	452941	9127243	Mkongo	Ndundunyikanza	Tanzania	Africa	1	00:00:00	3	various activities at/outside home/yard/garden	work/subsistence	at/outside home/yard/garden				2		2	4	2	5	official reports	Inside Homes on Shamba
1147	Felidae	lion	2003-05-30	2003	5	453954	9125699	Mkongo	Ndundunyikanza	Tanzania	Africa	1	21:00:00	3	various activities at/outside home/yard/garden	work/subsistence	at/outside home/yard/garden				1		2	2	1	5	official reports	Outside Homes on Shamba
1148	Felidae	lion	2003-05-30	2003	5	453492	9125793	Mkongo	Ndundunyikanza	Tanzania	Africa	1	18:00:00	2	farming	work/subsistence	agricoltural field				2		2	4	2	5	official reports	Outside Homes on Shamba
1149	Felidae	lion	2003-06-05	2003	6	573333	8872072	Mingoyo	Ruhokwe	Tanzania	Africa	1	18:25:00	2	toilet/bathing/washing clothes outside	work/subsistence	natural habitat				1		1	3	2	5	official reports	Outside Homes on Shamba
1150	Felidae	lion	2003-06-18	2003	6	582246	8865282	Mingoyo	Zingatia	Tanzania	Africa	1	20:00:00	1	various activities at/outside home/yard/garden	work/subsistence	at/outside home/yard/garden				2		1	1	2	5	official reports	Outside Homes on Shamba
1151	Felidae	lion	2003-06-20	2003	6	531197	8864469	Mtama	Mnamba	Tanzania	Africa	1	19:00:00	1	walking		urban area				1		1	3	2	5	official reports	Along Path in Village
1152	Felidae	lion	2003-06-28	2003	6	582480	8877924	Mingoyo	Simana	Tanzania	Africa	1	20:00:00	1	various activities at/outside home/yard/garden	work/subsistence	at/outside home/yard/garden				2		2	4	1	5	official reports	Outside Homes in Town
1153	Felidae	lion		2003	6	565744	8852624	Nyangamara	Nyangamara B	Tanzania	Africa	1	03:00:00	3	walking		urban area				1		2	2	2	5	official reports	Along Road In Village
1154	Felidae	lion	2003-07-01	2003	7	579101	8882670	Mingoyo	Simana	Tanzania	Africa	1	18:45:00	2	various activities at/outside home/yard/garden	work/subsistence	at/outside home/yard/garden				2		2	4	2	5	official reports	Outside Homes in Town
1155	Felidae	lion	2003-07-19	2003	7	558594	8843299	Nyangamara	Lipome	Tanzania	Africa	1	19:00:00	1							2		2		2	5	official reports
1156	Felidae	lion	2003-07-21	2003	7	540196	8892045	Milola	Makangara	Tanzania	Africa	1	18:45:00	2	various activities at/outside home/yard/garden	work/subsistence	at/outside home/yard/garden				2		2	4	2	5	official reports	Outside Homes on Shamba
1157	Felidae	lion	2003-07-21	2003	7	540196	8892045	Milola	Makangara	Tanzania	Africa	1	18:45:00	2	various activities at/outside home/yard/garden	work/subsistence	at/outside home/yard/garden				1		1	3	1	5	official reports	Outside Homes on Shamba
1158	Felidae	lion	2003-08-19	2003	8	440412	9126610	Mkongo	Kipugira - Kisiliwindu Lake	Tanzania	Africa	1	00:30:00	3	sleeping outside/tent/hut	work/subsistence					1		2	4	2	5	official reports	Fishing Camp
1159	Felidae	lion	2003-08-28	2003	8	539211	8917334	Mipingo	Namkongo	Tanzania	Africa	1	21:00:00	3	walking		in periphery				1		2	2	2	5	official reports	Along Path in Periphery
1160	Felidae	lion	2003-10-22	2003	10	583585	8886322	Sudi	Mnali	Tanzania	Africa	1	20:30:00	1	toilet/bathing/washing clothes outside	work/subsistence	natural habitat				2		1	3	2	5	official reports	Outside Homes in Town
1161	Felidae	lion	2003-11-13	2003	11	596769	8885112	Sudi	Mmumbu	Tanzania	Africa	1	20:00:00	1	various activities at/outside home/yard/garden	work/subsistence	at/outside home/yard/garden				2		2		2	5	official reports	Outside Homes on Shamba
1162	Felidae	lion	2003-11-16	2003	11	581403	8869450	Mingoyo	Zingatia	Tanzania	Africa	1	23:00:00	3	toilet/bathing/washing clothes outside	work/subsistence	natural habitat				1		2	2	2	5	official reports	Outside Homes in Town
1163	Felidae	lion	2004-01-04	2004	1	573666	8868069	Mingoyo	Ruhokwe	Tanzania	Africa	1	05:00:00	1	toilet/bathing/washing clothes outside	work/subsistence	natural habitat				1		2	2	1	5	official reports	Outside Homes on Shamba
1164	Felidae	lion	2004-01-09	2004	1	579647	8886579	Lindi U	Kitunda	Tanzania	Africa	1	21:00:00	3	various activities at/outside home/yard/garden	work/subsistence	at/outside home/yard/garden				1		2	2	2	5	official reports	Outside Homes on Shamba
1165	Felidae	lion	2004-01-13	2004	1	588433	8873292	Sudi	Hingawali	Tanzania	Africa	1	20:15:00	1	toilet/bathing/washing clothes outside	work/subsistence	natural habitat				2		2	4	2	5	official reports	Outside Homes in Town
1166	Felidae	lion	2004-01-13	2004	1	587089	8873096	Sudi	Hingawali	Tanzania	Africa	1	20:00:00	1	walking		urban area				1		2	4	1	5	official reports	Outside Homes in Town
1167	Felidae	lion	2003-01-25	2003	1	435067	9129089	Mkongo	Nyaminywili	Tanzania	Africa	1	21:00:00	3	helping victim	work/subsistence	at/outside home/yard/garden				1		2	4	2	5	official reports	Outside Homes on Shamba
1168	Felidae	lion	2003-01-25	2003	1	435229	9129255	Mkongo	Nyaminywili	Tanzania	Africa	1	21:00:00	3	various activities at/outside home/yard/garden	work/subsistence	at/outside home/yard/garden				1		2		1	5	official reports	Inside Homes on Shamba
1169	Felidae	lion	2004-01-31	2004	1	446443	9129128	Mkongo	Kipo	Tanzania	Africa	1	01:00:00	3	various activities at/outside home/yard/garden	work/subsistence	at/outside home/yard/garden				1		2	4	2	5	official reports	Inside Homes on Shamba
1170	Felidae	lion	2004-01-31	2004	1	446348	9129428	Mkongo	Kipo	Tanzania	Africa	1	01:00:00	3	various activities at/outside home/yard/garden	work/subsistence	at/outside home/yard/garden				2		2	4	2	5	official reports	Inside Homes on Shamba
1171	Felidae	lion		2004	1	577675	8883492	Mingoyo	Simana	Tanzania	Africa	1	19:00:00	1	walking		urban area				2		1	1	2	5	official reports	Outside Homes in Town
1172	Felidae	lion	2004-02-04	2004	2	552679	8926069	Mipingo	Mipingo	Tanzania	Africa	1	20:00:00	1	various activities at/outside home/yard/garden	work/subsistence	at/outside home/yard/garden				2		1	1	1	5	official reports	Outside Homes on Shamba
1173	Felidae	lion	2004-02-04	2004	2	552679	8926069	Mipingo	Mipingo	Tanzania	Africa	1	20:00:00	1	helping victim	work/subsistence	at/outside home/yard/garden				2		2	4	1	5	official reports	Outside Homes on Shamba
1174	Felidae	lion	2004-02-08	2004	2	582698	8877774	Mingoyo	Simana	Tanzania	Africa	1	19:00:00	1	various activities at/outside home/yard/garden	work/subsistence	at/outside home/yard/garden				2		2	2	2	5	official reports	Outside Homes in Town
1175	Felidae	lion	2004-02-15	2004	2	436726	9129130	Mkongo	Nyaminywili	Tanzania	Africa	1	23:00:00	3	various activities at/outside home/yard/garden	work/subsistence	at/outside home/yard/garden				1		2	4	2	5	official reports	Inside Homes on Shamba
1176	Felidae	lion	2004-02-23	2004	2	585512	8886977	Sudi	Mnali	Tanzania	Africa	1	19:45:00	1	various activities at/outside home/yard/garden	work/subsistence	at/outside home/yard/garden				2		2	2	2	5	official reports	Outside Homes on Shamba
1177	Felidae	lion	2004-02-25	2004	2	583081	8871546	Sudi	Hingawali	Tanzania	Africa	1	22:00:00	3	walking		in periphery				1		2	2	2	5	official reports	Along Road in Periphery
1178	Felidae	lion	2004-03-01	2004	3	564520	8828443	Nyangamara	Nambahu	Tanzania	Africa	1	02:00:00	3	walking		in periphery				1		2	2	1	5	official reports	Along Road in Periphery
1179	Felidae	lion	2004-03-01	2004	3	587903	8877782	Sudi	Hingawali	Tanzania	Africa	1	19:00:00	1	toilet/bathing/washing clothes outside	work/subsistence	natural habitat				2		1	3	2	5	official reports	Outside Homes on Shamba
1180	Felidae	lion	2004-03-05	2004	3	587534	8880188	Sudi	Navanga	Tanzania	Africa	1	19:45:00	1	walking		urban area				1		1	1	2	5	official reports	Outside Homes in Town
1181	Felidae	lion	2004-03-09	2004	3	577644	8872886	Mingoyo	Ruhokwe	Tanzania	Africa	1	15:00:00	2	farming	work/subsistence	agricoltural field				1		1	1	2	5	official reports	In Agricultural Field
1182	Felidae	lion	2004-03-15	2004	3	590606	8892846	Sudi	Shuka	Tanzania	Africa	1	18:45:00	2	walking		in periphery				2		2	4	1	5	official reports	Along Road in Periphery
1183	Felidae	lion	2004-03-19	2004	3	594072	8870724	Sudi	Pangatena	Tanzania	Africa	1	02:00:00	3	toilet/bathing/washing clothes outside	work/subsistence	natural habitat				2		2	4	2	5	official reports	Outside Homes in Town
1184	Felidae	lion	2004-03-21	2004	3	583632	8886046	Sudi	Mnali	Tanzania	Africa	1	19:30:00	1	various activities at/outside home/yard/garden	work/subsistence	at/outside home/yard/garden				1		2	2	1	5	official reports	Outside Homes in Town
1185	Felidae	lion		2004	3	580739	8889738	Lindi U	Kitunda	Tanzania	Africa	1	21:00:00	3	various activities at/outside home/yard/garden	work/subsistence	at/outside home/yard/garden				1		2	2	2	5	official reports	Outside Homes on Shamba
1186	Felidae	lion	2004-04-11	2004	4	579165	8883254	Mingoyo	Simana	Tanzania	Africa	1	19:30:00	1	walking	work/subsistence	urban area				2		2	2	2	5	official reports	Outside Homes in Town
1187	Felidae	lion	2004-04-13	2004	4	580721	8893912	Lindi U	Kitunda	Tanzania	Africa	1	21:00:00	3	various activities at/outside home/yard/garden	work/subsistence	at/outside home/yard/garden				1		2	2	2	5	official reports	Outside Homes in Town
1188	Felidae	lion	2004-04-14	2004	4	458706	9130168	Mkongo	Ngorongo	Tanzania	Africa	1	20:15:00	1	various activities at/outside home/yard/garden	work/subsistence	at/outside home/yard/garden				2		2		1	5	official reports	Inside House in Village
1189	Felidae	lion	2004-04-15	2004	4	453298	9128901	Mkongo	Ndundunyikanza	Tanzania	Africa	1	20:00:00	1	various activities at/outside home/yard/garden	work/subsistence	at/outside home/yard/garden				2		2	2	2	5	official reports	Inside Homes on Shamba
1190	Felidae	lion	2004-04-17	2004	4	579141	8883004	Mingoyo	Simana	Tanzania	Africa	1	18:00:00	2	walking		urban area				1		2	2	1	5	official reports	Along Path in Village
1191	Felidae	lion	2004-04-17	2004	4	457895	9126195	Mkongo	Ngorongo	Tanzania	Africa	1	03:00:00	3	sleeping outside/tent/hut	work/subsistence					1		2	4	1	5	official reports	Fishing Camp
1192	Felidae	lion	2004-04-20	2004	4	458459	9125741	Mkongo	Ngorongo	Tanzania	Africa	1	21:00:00	3	various activities at/outside home/yard/garden	work/subsistence	at/outside home/yard/garden				2		2	4	2	5	official reports	Inside Homes on Shamba
1193	Felidae	lion	2004-04-20	2004	4	458459	9125741	Mkongo	Ngorongo	Tanzania	Africa	1	21:00:00	3	various activities at/outside home/yard/garden	work/subsistence	at/outside home/yard/garden				2		2	4	2	5	official reports	Inside Homes on Shamba
1194	Felidae	lion	2004-04-22	2004	4	593602	8888352	Sudi	Navanga	Tanzania	Africa	1	21:00:00	3	various activities at/outside home/yard/garden	work/subsistence	at/outside home/yard/garden				2		2	2	1	5	official reports	Outside Homes in Town
1195	Felidae	lion		2004	4	574905	8872982	Mingoyo	Ruhokwe	Tanzania	Africa	1	03:00:00	3	sleeping outside/tent/hut	work/subsistence	at/outside home/yard/garden				1		2	2	1	5	official reports	Outside Homes in Town
1196	Felidae	lion		2004	4	575143	8873200	Mingoyo	Ruhokwe	Tanzania	Africa	1	23:00:00	3	sleeping outside/tent/hut	work/subsistence	at/outside home/yard/garden				1		2	2	1	5	official reports	Outside Homes in Town
1197	Felidae	lion	2004-05-03	2004	5	572523	8867448	Mingoyo	Ruhokwe	Tanzania	Africa	1	22:00:00	3	various activities at/outside home/yard/garden	work/subsistence	at/outside home/yard/garden				2		2	2	2	5	official reports	Outside Homes on Shamba
1198	Felidae	lion	2004-05-14	2004	5	569573	8861651	Nyangamara	Nyangamara A	Tanzania	Africa	1	17:00:00	2	various activities at/outside home/yard/garden	work/subsistence	at/outside home/yard/garden				1		1	1	2	5	official reports	Outside Homes on Shamba
1199	Felidae	lion	2004-05-25	2004	5	594691	8870542	Sudi	Madangwa	Tanzania	Africa	1	04:00:00	3	sleeping outside/tent/hut	work/subsistence	at/outside home/yard/garden				1		2	4	1	5	official reports	Outside Homes in Town
1200	Felidae	lion	2004-05-29	2004	5	579990	8874185	Mingoyo	Zingatia	Tanzania	Africa	1	18:00:00	2	various activities at/outside home/yard/garden	work/subsistence	at/outside home/yard/garden				2		2	4	2	5	official reports	Outside Homes on Shamba
1201	Felidae	lion		2004	5	579072	8883294	Mingoyo	Simana	Tanzania	Africa	1	19:30:00	1	walking		urban area				1		2	2	1	5	official reports	Along Path in Village
1202	Felidae	lion		2004	5	571314	8843347	Nyangamara	Madingo	Tanzania	Africa	1	17:00:00	2							1		1		2	5	official reports
1203	Felidae	lion		2004	5	573350	8844627	Nyangamara	Madingo	Tanzania	Africa	1	20:00:00	1							2		2		2	5	official reports
1204	Felidae	lion	2004-08-28	2004	8	559668	8913588	Nangaru	Kikomolela	Tanzania	Africa	1	19:00:00	1	walking		in periphery				1		2	2	1	5	official reports	Along Path in Periphery
1205	Felidae	lion	2004-09-24	2004	9	555006	8912859	Nangaru	Nangaru - Mkumbamosi	Tanzania	Africa	1	18:30:00	2	helping victim	work/subsistence	at/outside home/yard/garden				1		2	4	1	5	official reports	Outside Homes on Shamba
1206	Felidae	lion	2004-09-24	2004	9	555006	8912859	Nangaru	Nangaru - Mkumbamosi	Tanzania	Africa	1	18:30:00	2	livestock grazing	work/subsistence					1		2		1	5	official reports	Outside Homes on Shamba
1207	Felidae	lion	2004-11-20	2004	11	555474	8914223	Nangaru	Makumba	Tanzania	Africa	1	19:00:00	1	sleeping outside/tent/hut	work/subsistence	at/outside home/yard/garden				1		2	2	1	5	official reports	Outside Homes in Town
1208	Felidae	lion	2004-11-30	2004	11	548078	8912202	Nangaru	Nangaru-Muungano	Tanzania	Africa	1	20:00:00	1	various activities at/outside home/yard/garden	work/subsistence	at/outside home/yard/garden				2		2	4	1	5	official reports	Outside Homes on Shamba
1209	Felidae	lion		2004	11	555729	8914186	Nangaru	Makumba	Tanzania	Africa	1	19:30:00	1	toilet/bathing/washing clothes outside	work/subsistence	natural habitat				1		1	1	2	5	official reports	Outside Homes in Town
1210	Felidae	lion	2004-12-02	2004	12	545825	8911348	Nangaru	Nangaru-Muungano	Tanzania	Africa	1	18:00:00	2	various activities at/outside home/yard/garden	work/subsistence	at/outside home/yard/garden				1		1	3	1	5	official reports	Outside Homes on Shamba
1211	Felidae	lion	2004-12-03	2004	12	551158	8912053	Nangaru	Nangaru-Muungano	Tanzania	Africa	1	19:00:00	1	toilet/bathing/washing clothes outside	work/subsistence	natural habitat				2		2	2	2	5	official reports	Along Path in Village
1212	Felidae	lion	2004-12-12	2004	12	557492	8932861	Mipingo	Mkwajuni	Tanzania	Africa	1	19:30:00	1	walking		urban area				1		1	3	2	5	official reports	Outside Homes in Town
1213	Felidae	lion	2004-12-17	2004	12	557451	8914371	Nangaru	Makumba	Tanzania	Africa	1	20:00:00	1	various activities at/outside home/yard/garden	work/subsistence	at/outside home/yard/garden				1		1	1	2	5	official reports	Outside Homes on Shamba
1214	Felidae	lion	2004-12-20	2004	12	563304	8915119	Nangaru	Matimba	Tanzania	Africa	1	18:45:00	2	toilet/bathing/washing clothes outside	work/subsistence	natural habitat				1		1	3	1	5	official reports	Outside Homes in Town
1215	Felidae	lion		2004		532117	8867072	Mtama	Mnamba	Tanzania	Africa	1	20:00:00	1	various activities at/outside home/yard/garden	work/subsistence	at/outside home/yard/garden				1		1	1	1	5	official reports	Outside Homes on Shamba
1216	Felidae	lion	2005-05-29	2005	5	506353	9142296	Kikale	Rungungu	Tanzania	Africa	1	02:00:00	3	various activities at/outside home/yard/garden	work/subsistence	at/outside home/yard/garden				2		1	3	2	5	official reports	Inside Homes on Shamba
1217	Felidae	lion	2005-05-31	2005	5	505323	9140055	Kikale	Rungungu	Tanzania	Africa	1	02:30:00	3	various activities at/outside home/yard/garden	work/subsistence	at/outside home/yard/garden				1		1	3	2	5	official reports	Inside Homes on Shamba
1218	Felidae	lion	2005-05-31	2005	5	504924	9139973	Kikale	Rungungu	Tanzania	Africa	1	16:00:00	2	various activities at/outside home/yard/garden	work/subsistence	at/outside home/yard/garden				2		2		1	5	official reports	Inside Homes on Shamba
1219	Felidae	lion	2005-06-30	2005	6	506942	9147297	Kibiti	Nyamwimbe	Tanzania	Africa	1	23:00:00	3	various activities at/outside home/yard/garden	work/subsistence	at/outside home/yard/garden				1		1	1	2	5	official reports	Inside Homes on Shamba
1220	Felidae	lion		2005		509822	9137868	Kikale	Rungungu	Tanzania	Africa	1	01:30:00	3	various activities at/outside home/yard/garden	work/subsistence	at/outside home/yard/garden				2		2	4	1	5	official reports	Inside Homes on Shamba
1221	Felidae	lion	2006-02-05	2006	2	452470	9082587	Mkongo	Tapika	Tanzania	Africa	1	07:00:00	2	farming	work/subsistence	agricoltural field				2		1	3	1	5	official reports	In Agricultural Field
1222	Felidae	lion	2006-06-26	2006	6	459872	9120018	Mkongo	Kilimani	Tanzania	Africa	1	04:00:00	3	various activities at/outside home/yard/garden	work/subsistence	at/outside home/yard/garden				2		1	3	1	5	official reports	Inside Homes on Shamba
1223	Felidae	lion	2006-06-26	2006	6	459872	9120018	Mkongo	Kilimani	Tanzania	Africa	1	04:00:00	3	various activities at/outside home/yard/garden	work/subsistence	at/outside home/yard/garden				2		2	4	1	5	official reports	Inside Homes on Shamba
1224	Felidae	lion		1990	12	-1.70819	38.3256	Mutomo		Kenya	Africa	1													1		official reports
1225	Felidae	lion		1995	1	-2.52736	37.5203	Rombo		Kenya	Africa	1													2		official reports
1226	Felidae	lion		1997	11	-1.70819	38.3256	Mutomo		Kenya	Africa	1													1		official reports
1227	Felidae	lion		1997	8	-3.46995	38.4004	Taveta		Kenya	Africa	1													1		official reports
1228	Felidae	lion		1998	10	-3.46995	38.4004	Taveta		Kenya	Africa	1													1		official reports
1229	Felidae	lion		1998	2	-2.08821	37.9001	Kibwezi		Kenya	Africa	1													2		official reports
1230	Felidae	lion		1999	8	-3.46995	38.4004	Taveta		Kenya	Africa	1													1		official reports
1231	Felidae	lion		1999	3	-3.89477	38.8568	Bachuma		Kenya	Africa	1													1		official reports
1232	Felidae	lion		2000	2	-2.52736	37.5203	Rombo		Kenya	Africa	1													1		official reports
1233	Felidae	lion		2000	2	-2.52736	37.5203	Rombo		Kenya	Africa	1													1		official reports
1234	Felidae	lion		2000	6	-2.52736	37.5203	Rombo		Kenya	Africa	1													1		official reports
1235	Felidae	lion		2000	6	-3.46995	38.4004	Taveta		Kenya	Africa	1													1		official reports
1236	Felidae	lion		2002	7	-2.52736	37.5203	Rombo		Kenya	Africa	1													1		official reports
1237	Felidae	lion	2002-02-12	2002	2	-3.89477	38.8568	Bachuma		Kenya	Africa	1													1		official reports
1238	Felidae	lion		2002	1	-2.52736	37.5203	Rombo		Kenya	Africa	1													2		official reports
1239	Felidae	lion		2003	5	-2.52736	37.5203	Rombo		Kenya	Africa	1													1		official reports
1240	Felidae	lion	2003-04-29	2003	4	-3.89477	38.8568	Bachuma		Kenya	Africa	1													1		official reports
1241	Felidae	lion		2004	1	-2.52736	37.5203	Rombo		Kenya	Africa	1													1		official reports
1242	Felidae	lion		2004	5	-1.70819	38.3256	Mutomo		Kenya	Africa	1													1		official reports
1243	Felidae	lion		2005	8	-2.52736	37.5203	Rombo		Kenya	Africa	1													1		official reports
1244	Felidae	lion		2005	6	-1.70819	38.3256	Mutomo		Kenya	Africa	1													1		official reports
1245	Felidae	lion		2005	6	-1.70819	38.3256	Mutomo		Kenya	Africa	1													1		official reports
1246	Felidae	lion	2006-05-17	2006	5	-3.46995	38.4004	Taveta		Kenya	Africa	1			livestock grazing	work/subsistence					1		2	2	2		official reports
1247	Felidae	lion	2007-11-03	2007	11	-3.46995	38.4004	Taveta		Kenya	Africa	1												2	1		official reports
1248	Felidae	lion	2008-01-07	2008	1	-3.46995	38.4004	Taveta		Kenya	Africa	1													2		official reports
1249	Felidae	lion	2008-01-07	2008	1	-3.46995	38.4004	Taveta		Kenya	Africa	1													2		official reports
1250	Felidae	lion	2010-08-03	2010	8	-3.46995	38.4004	Taveta		Kenya	Africa	1													1		official reports
[truncated: 4,219 more rows]
