# Supplementary material for: A worldwide perspective on large carnivore attacks on humans
Source: PLoS Biol. 2023 Jan 31;21(1):e3001946. doi: 10.1371/journal.pbio.3001946 (PMC9888692; doi:10.1371/journal.pbio.3001946)
Supplement: S2 Data — (XLSX) [file pbio.3001946.s006.xlsx]

## Sheet: Data for Figure 1
Macroarea	american black bear	asiatic black bear	brown bear	cougar	coyote	jaguar	leopard	lion	polar bear	sloth bear	tiger	wolf	total
Africa (Kenya, Tanzania, Botswana, Zimbabwe)	0	0	0	0	0	0	25	282	0	0	0	0	307
Canada	160	0	70	69	11	0	0	0	13	0	0	13	336
Europe	0	0	291	0	0	0	0	0	7	0	0	8	306
India, Nepal, Bhutan, Sri Lanka, Pakistan	0	645	0	0	0	0	153	0	0	1341	988	302	3429
Iran, Turkey, Israel	0	15	79	0	0	0	27	0	0	0	0	87	208
Japan	0	71	0	0	0	0	0	0	0	0	0	0	71
Russian Federation	0	37	111	0	0	0	0	0	4	0	59	0	211
South America	0	0	0	5	0	25	0	0	0	0	0	0	30
U.S., Mexico	244	0	113	82	135	0	0	0	2	0	0	4	580
total	404	768	664	156	146	25	205	282	26	1341	1047	414	5478

## Sheet: Data for Figure 2
year	country	income class	species	n attacks	%agricultural	CO2Capita	%forest	%internet
1990	Alaska	4	polar bear	1	46.6153	19.4073	33.0223	0.784729
1990	California	4	coyote	2	46.6153	19.4073	33.0223	0.784729
1990	Colorado	4	cougar	1	46.6153	19.4073	33.0223	0.784729
1990	Maine	4	american black bear	1	46.6153	19.4073	33.0223	0.784729
1990	Montana	4	cougar	1	46.6153	19.4073	33.0223	0.784729
1991	California	4	american black bear	1	46.6153	19.0034	33.0342	1.16319
1991	California	4	coyote	1	46.6153	19.0034	33.0342	1.16319
1991	Colorado	4	cougar	1	46.6153	19.0034	33.0342	1.16319
1991	Maine	4	american black bear	1	46.6153	19.0034	33.0342	1.16319
1991	Nevada	4	cougar	1	46.6153	19.0034	33.0342	1.16319
1992	Alaska	4	american black bear	1	46.4495	19.0229	33.046	1.7242
1992	California	4	cougar	1	46.4495	19.0229	33.046	1.7242
1992	California	4	coyote	2	46.4495	19.0229	33.046	1.7242
1992	Utah	4	american black bear	1	46.4495	19.0229	33.046	1.7242
1992	Washington	4	cougar	3	46.4495	19.0229	33.046	1.7242
1993	California	4	american black bear	3	46.1786	19.2183	33.0579	2.27167
1993	California	4	cougar	2	46.1786	19.2183	33.0579	2.27167
1993	Colorado	4	american black bear	1	46.1786	19.2183	33.0579	2.27167
1994	Arizona	4	cougar	1	45.9811	19.2562	33.0697	4.86278
1994	California	4	cougar	2	45.9811	19.2562	33.0697	4.86278
1994	California	4	coyote	1	45.9811	19.2562	33.0697	4.86278
1994	Colorado	4	cougar	2	45.9811	19.2562	33.0697	4.86278
1994	Minnesota	4	american black bear	2	45.9811	19.2562	33.0697	4.86278
1994	Washington	4	cougar	1	45.9811	19.2562	33.0697	4.86278
1995	Arizona	4	american black bear	2	45.8719	19.2169	33.0816	9.23709
1995	California	4	american black bear	1	45.8719	19.2169	33.0816	9.23709
1995	California	4	cougar	2	45.8719	19.2169	33.0816	9.23709
1995	California	4	coyote	10	45.8719	19.2169	33.0816	9.23709
1995	Colorado	4	cougar	1	45.8719	19.2169	33.0816	9.23709
1996	Alaska	4	american black bear	1	45.4534	19.5754	33.0935	16.4194
1996	Arizona	4	american black bear	3	45.4534	19.5754	33.0935	16.4194
1996	California	4	american black bear	2	45.4534	19.5754	33.0935	16.4194
1996	California	4	cougar	1	45.4534	19.5754	33.0935	16.4194
1996	California	4	coyote	1	45.4534	19.5754	33.0935	16.4194
1996	Colorado	4	cougar	2	45.4534	19.5754	33.0935	16.4194
1996	Washington	4	cougar	1	45.4534	19.5754	33.0935	16.4194
1997	California	4	cougar	1	45.2983	20.3309	33.1053	21.6164
1997	California	4	coyote	5	45.2983	20.3309	33.1053	21.6164
1997	Colorado	4	cougar	3	45.2983	20.3309	33.1053	21.6164
1997	Utah	4	cougar	1	45.2983	20.3309	33.1053	21.6164
1998	California	4	american black bear	2	45.2658	20.2663	33.1172	30.0932
1998	Colorado	4	american black bear	1	45.2658	20.2663	33.1172	30.0932
1998	Colorado	4	cougar	1	45.2658	20.2663	33.1172	30.0932
1998	Massachussets	4	coyote	1	45.2658	20.2663	33.1172	30.0932
1998	Montana	4	cougar	3	45.2658	20.2663	33.1172	30.0932
1998	New Mexico	4	american black bear	1	45.2658	20.2663	33.1172	30.0932
1998	Pennsylvania	4	american black bear	1	45.2658	20.2663	33.1172	30.0932
1998	Washington	4	cougar	1	45.2658	20.2663	33.1172	30.0932
1998	wyoming	4	american black bear	1	45.2658	20.2663	33.1172	30.0932
1999	California	4	coyote	4	45.1893	20.1011	33.129	35.8487
1999	Colorado	4	american black bear	1	45.1893	20.1011	33.129	35.8487
1999	Colorado	4	cougar	1	45.1893	20.1011	33.129	35.8487
1999	Idaho	4	cougar	1	45.1893	20.1011	33.129	35.8487
1999	Washington	4	cougar	1	45.1893	20.1011	33.129	35.8487
1999	Wisconsin	4	american black bear	1	45.1893	20.1011	33.129	35.8487
2000	Alaska	4	wolf	1	45.2306	20.4698	33.1302	43.0792
2000	Arizona	4	cougar	1	45.2306	20.4698	33.1302	43.0792
2000	California	4	coyote	2	45.2306	20.4698	33.1302	43.0792
2000	Colorado	4	american black bear	1	45.2306	20.4698	33.1302	43.0792
2000	Minnesota	4	american black bear	3	45.2306	20.4698	33.1302	43.0792
2000	New Mexico	4	american black bear	3	45.2306	20.4698	33.1302	43.0792
2000	Tennessee	4	american black bear	1	45.2306	20.4698	33.1302	43.0792
2001	Arizona	4	american black bear	1	45.2901	20.1715	33.1868	49.0808
2001	California	4	american black bear	1	45.2901	20.1715	33.1868	49.0808
2001	California	4	cougar	1	45.2901	20.1715	33.1868	49.0808
2001	California	4	coyote	11	45.2901	20.1715	33.1868	49.0808
2001	Colorado	4	american black bear	3	45.2901	20.1715	33.1868	49.0808
2001	New Jersey	4	american black bear	1	45.2901	20.1715	33.1868	49.0808
2001	New Mexico	4	american black bear	3	45.2901	20.1715	33.1868	49.0808
2001	New York	4	american black bear	1	45.2901	20.1715	33.1868	49.0808
2001	Pennsylvania	4	american black bear	1	45.2901	20.1715	33.1868	49.0808
2002	Alaska	4	american black bear	1	45.0849	19.4455	33.2433	58.7854
2002	Arizona	4	american black bear	1	45.0849	19.4455	33.2433	58.7854
2002	California	4	coyote	6	45.0849	19.4455	33.2433	58.7854
2002	Colorado	4	american black bear	1	45.0849	19.4455	33.2433	58.7854
2002	Idaho	4	american black bear	2	45.0849	19.4455	33.2433	58.7854
2002	Minnesota	4	american black bear	1	45.0849	19.4455	33.2433	58.7854
2002	New York	4	american black bear	1	45.0849	19.4455	33.2433	58.7854
2002	Oklahoma	4	cougar	1	45.0849	19.4455	33.2433	58.7854
2002	Pennsylvania	4	american black bear	1	45.0849	19.4455	33.2433	58.7854
2002	Washington	4	cougar	1	45.0849	19.4455	33.2433	58.7854
2003	Alaska	4	american black bear	1	45.0803	19.5065	33.2999	61.6971
2003	California	4	american black bear	2	45.0803	19.5065	33.2999	61.6971
2003	California	4	coyote	6	45.0803	19.5065	33.2999	61.6971
2003	Colorado	4	american black bear	1	45.0803	19.5065	33.2999	61.6971
2003	Minnesota	4	american black bear	2	45.0803	19.5065	33.2999	61.6971
2003	New Jersey	4	american black bear	2	45.0803	19.5065	33.2999	61.6971
2003	Texas	4	cougar	1	45.0803	19.5065	33.2999	61.6971
2003	Utah	4	american black bear	1	45.0803	19.5065	33.2999	61.6971
2003	West Virginia	4	american black bear	1	45.0803	19.5065	33.2999	61.6971
2004	Alaska	4	american black bear	1	45.0758	19.5976	33.3565	64.7583
2004	Arizona	4	american black bear	1	45.0758	19.5976	33.3565	64.7583
2004	California	4	cougar	2	45.0758	19.5976	33.3565	64.7583
2004	California	4	coyote	2	45.0758	19.5976	33.3565	64.7583
2004	Colorado	4	american black bear	4	45.0758	19.5976	33.3565	64.7583
2004	Maine	4	american black bear	1	45.0758	19.5976	33.3565	64.7583
2004	New Jersey	4	american black bear	1	45.0758	19.5976	33.3565	64.7583
2004	Pennsylvania	4	american black bear	1	45.0758	19.5976	33.3565	64.7583
2004	Utah	4	american black bear	1	45.0758	19.5976	33.3565	64.7583
2005	Alabama	4	american black bear	1	45.0713	19.4693	33.4131	67.9681
2005	Colorado	4	american black bear	3	45.0713	19.4693	33.4131	67.9681
2005	Massachussets	4	coyote	2	45.0713	19.4693	33.4131	67.9681
2005	Minnesota	4	american black bear	1	45.0713	19.4693	33.4131	67.9681
2005	New Jersey	4	american black bear	1	45.0713	19.4693	33.4131	67.9681
2005	North Carolina	4	coyote	1	45.0713	19.4693	33.4131	67.9681
2005	Pennsylvania	4	american black bear	2	45.0713	19.4693	33.4131	67.9681
2006	Alaska	4	wolf	1	45.0668	18.9459	33.4697	68.9312
2006	Arizona	4	american black bear	1	45.0668	18.9459	33.4697	68.9312
2006	Arkansas	4	american black bear	1	45.0668	18.9459	33.4697	68.9312
2006	Colorado	4	american black bear	1	45.0668	18.9459	33.4697	68.9312
2006	Colorado	4	cougar	1	45.0668	18.9459	33.4697	68.9312
2006	Tennessee	4	american black bear	2	45.0668	18.9459	33.4697	68.9312
2006	Virginia	4	american black bear	1	45.0668	18.9459	33.4697	68.9312
2006	Washington	4	american black bear	1	45.0668	18.9459	33.4697	68.9312
2006	Washington	4	coyote	1	45.0668	18.9459	33.4697	68.9312
2006	Wyoming	4	cougar	1	45.0668	18.9459	33.4697	68.9312
2007	California	4	cougar	2	45.0623	19.0429	33.5262	75
2007	Colorado	4	american black bear	1	45.0623	19.0429	33.5262	75
2007	Colorado	4	coyote	1	45.0623	19.0429	33.5262	75
2007	Michigan	4	american black bear	1	45.0623	19.0429	33.5262	75
2007	New Jersey	4	coyote	3	45.0623	19.0429	33.5262	75
2007	Pennsylvania	4	american black bear	2	45.0623	19.0429	33.5262	75
2007	Utah	4	american black bear	1	45.0623	19.0429	33.5262	75
2007	Washington	4	american black bear	2	45.0623	19.0429	33.5262	75
2007	Wisconsin	4	american black bear	1	45.0623	19.0429	33.5262	75
2008	Alaska	4	american black bear	1	44.92	18.2785	33.6361	74
2008	California	4	american black bear	2	44.92	18.2785	33.6361	74
2008	California	4	coyote	3	44.92	18.2785	33.6361	74
2008	Colorado	4	coyote	1	44.92	18.2785	33.6361	74
2008	Florida	4	coyote	1	44.92	18.2785	33.6361	74
2008	Michigan	4	american black bear	1	44.92	18.2785	33.6361	74
2008	Minnesota	4	american black bear	1	44.92	18.2785	33.6361	74
2008	New Mexico	4	cougar	3	44.92	18.2785	33.6361	74
2008	Oregon	4	american black bear	1	44.92	18.2785	33.6361	74
2008	Pennsylvania	4	american black bear	1	44.92	18.2785	33.6361	74
2008	Tennessee	4	american black bear	1	44.92	18.2785	33.6361	74
2008	Virginia	4	american black bear	1	44.92	18.2785	33.6361	74
2008	Washington	4	cougar	1	44.92	18.2785	33.6361	74
2008	West Virginia	4	american black bear	1	44.92	18.2785	33.6361	74
2009	Colorado	4	american black bear	1	44.7063	16.8087	33.6927	71
2009	Colorado	4	coyote	1	44.7063	16.8087	33.6927	71
2009	Idaho	4	cougar	1	44.7063	16.8087	33.6927	71
2009	New Jersey	4	american black bear	1	44.7063	16.8087	33.6927	71
2009	Utah	4	american black bear	1	44.7063	16.8087	33.6927	71
2009	Washington	4	cougar	1	44.7063	16.8087	33.6927	71
2009	Wisconsin	4	american black bear	1	44.7063	16.8087	33.6927	71
2009	Wyoming	4	cougar	1	44.7063	16.8087	33.6927	71
2010	Alaska	4	american black bear	1	44.4925	17.4317	33.7494	71.69
2010	Alaska	4	wolf	1	44.4925	17.4317	33.7494	71.69
2010	Arizona	4	cougar	1	44.4925	17.4317	33.7494	71.69
2010	California	4	american black bear	1	44.4925	17.4317	33.7494	71.69
2010	California	4	cougar	1	44.4925	17.4317	33.7494	71.69
2010	Colorado	4	american black bear	2	44.4925	17.4317	33.7494	71.69
2010	Colorado	4	cougar	1	44.4925	17.4317	33.7494	71.69
2010	Kentucky	4	american black bear	1	44.4925	17.4317	33.7494	71.69
2010	Maine	4	american black bear	1	44.4925	17.4317	33.7494	71.69
2010	Michigan	4	american black bear	1	44.4925	17.4317	33.7494	71.69
2010	Montana	4	american black bear	2	44.4925	17.4317	33.7494	71.69
2010	New Mexico	4	american black bear	3	44.4925	17.4317	33.7494	71.69
2010	New York	4	american black bear	1	44.4925	17.4317	33.7494	71.69
2010	New York	4	coyote	2	44.4925	17.4317	33.7494	71.69
2010	North Carolina	4	american black bear	1	44.4925	17.4317	33.7494	71.69
2010	Pennsylvania	4	american black bear	1	44.4925	17.4317	33.7494	71.69
2010	Tennessee	4	american black bear	1	44.4925	17.4317	33.7494	71.69
2010	Texas	4	coyote	3	44.4925	17.4317	33.7494	71.69
2010	Washington	4	american black bear	2	44.4925	17.4317	33.7494	71.69
2011	Alaska	4	american black bear	1	44.2788	16.6042	33.7795	69.7295
2011	Arizona	4	american black bear	1	44.2788	16.6042	33.7795	69.7295
2011	Arizona	4	coyote	1	44.2788	16.6042	33.7795	69.7295
2011	Colorado	4	coyote	3	44.2788	16.6042	33.7795	69.7295
2011	Massachussets	4	coyote	1	44.2788	16.6042	33.7795	69.7295
2011	Michigan	4	american black bear	2	44.2788	16.6042	33.7795	69.7295
2011	Montana	4	american black bear	1	44.2788	16.6042	33.7795	69.7295
2011	New Hampshire	4	american black bear	1	44.2788	16.6042	33.7795	69.7295
2011	New Jersey	4	american black bear	1	44.2788	16.6042	33.7795	69.7295
2011	New York	4	american black bear	1	44.2788	16.6042	33.7795	69.7295
2011	North Carolina	4	american black bear	1	44.2788	16.6042	33.7795	69.7295
2011	Pennsylvania	4	american black bear	2	44.2788	16.6042	33.7795	69.7295
2011	Vermont	4	american black bear	1	44.2788	16.6042	33.7795	69.7295
2011	Washington	4	american black bear	3	44.2788	16.6042	33.7795	69.7295
2012	Arizona	4	american black bear	3	44.065	15.7898	33.8095	74.7
2012	California	4	american black bear	1	44.065	15.7898	33.8095	74.7
2012	Colorado	4	american black bear	3	44.065	15.7898	33.8095	74.7
2012	Florida	4	american black bear	1	44.065	15.7898	33.8095	74.7
2012	Massachussets	4	coyote	1	44.065	15.7898	33.8095	74.7
2012	Montana	4	american black bear	1	44.065	15.7898	33.8095	74.7
2012	New Hampshire	4	american black bear	1	44.065	15.7898	33.8095	74.7
2012	New Mexico	4	american black bear	1	44.065	15.7898	33.8095	74.7
2012	Nunavik	4	polar bear	1	44.065	15.7898	33.8095	74.7
2012	Oregon	4	american black bear	1	44.065	15.7898	33.8095	74.7
2012	Oregon	4	coyote	1	44.065	15.7898	33.8095	74.7
2012	Pennsylvania	4	american black bear	1	44.065	15.7898	33.8095	74.7
2012	Texas	4	cougar	1	44.065	15.7898	33.8095	74.7
2012	Utah	4	coyote	1	44.065	15.7898	33.8095	74.7
2012	Washington	4	coyote	1	44.065	15.7898	33.8095	74.7
2012	Wisconsin	4	american black bear	1	44.065	15.7898	33.8095	74.7
2012	Wyoming	4	american black bear	1	44.065	15.7898	33.8095	74.7
2013	Alaska	4	american black bear	2	44.1247	16.1112	33.8396	71.4
2013	California	4	cougar	1	44.1247	16.1112	33.8396	71.4
2013	California	4	coyote	1	44.1247	16.1112	33.8396	71.4
2013	Colorado	4	american black bear	1	44.1247	16.1112	33.8396	71.4
2013	Colorado	4	coyote	5	44.1247	16.1112	33.8396	71.4
2013	Connecticut	4	american black bear	1	44.1247	16.1112	33.8396	71.4
2013	Florida	4	american black bear	1	44.1247	16.1112	33.8396	71.4
2013	Georgia	4	coyote	1	44.1247	16.1112	33.8396	71.4
2013	Idaho	4	american black bear	1	44.1247	16.1112	33.8396	71.4
2013	Kansas	4	coyote	1	44.1247	16.1112	33.8396	71.4
2013	Michigan	4	american black bear	1	44.1247	16.1112	33.8396	71.4
2013	Minnesota	4	american black bear	1	44.1247	16.1112	33.8396	71.4
2013	Minnesota	4	wolf	1	44.1247	16.1112	33.8396	71.4
2013	New Mexico	4	american black bear	1	44.1247	16.1112	33.8396	71.4
2013	New York	4	american black bear	1	44.1247	16.1112	33.8396	71.4
2013	Ohio	4	coyote	1	44.1247	16.1112	33.8396	71.4
2013	Pennsylvania	4	american black bear	2	44.1247	16.1112	33.8396	71.4
2013	Texas	4	coyote	1	44.1247	16.1112	33.8396	71.4
2013	Washington	4	american black bear	2	44.1247	16.1112	33.8396	71.4
2013	Wisconsin	4	american black bear	3	44.1247	16.1112	33.8396	71.4
2013	Wyoming	4	american black bear	1	44.1247	16.1112	33.8396	71.4
2014	California	4	american black bear	1	44.1844	16.0409	33.8697	73
2014	California	4	cougar	2	44.1844	16.0409	33.8697	73
2014	California	4	coyote	3	44.1844	16.0409	33.8697	73
2014	Colorado	4	american black bear	4	44.1844	16.0409	33.8697	73
2014	Colorado	4	coyote	2	44.1844	16.0409	33.8697	73
2014	Florida	4	american black bear	2	44.1844	16.0409	33.8697	73
2014	Massachussets	4	coyote	1	44.1844	16.0409	33.8697	73
2014	Mexico	3	cougar	2	44.1844	16.0409	33.8697	73
2014	Minnesota	4	american black bear	2	44.1844	16.0409	33.8697	73
2014	Montana	4	american black bear	1	44.1844	16.0409	33.8697	73
2014	New Hampshire	4	coyote	1	44.1844	16.0409	33.8697	73
2014	New Jersey	4	american black bear	1	44.1844	16.0409	33.8697	73
2014	New Jersey	4	coyote	1	44.1844	16.0409	33.8697	73
2014	New York	4	coyote	1	44.1844	16.0409	33.8697	73
2014	Pennsylvania	4	coyote	1	44.1844	16.0409	33.8697	73
2014	Washington	4	american black bear	1	44.1844	16.0409	33.8697	73
2014	West Virginia	4	american black bear	2	44.1844	16.0409	33.8697	73
2015	Alaska	4	american black bear	1	44.244	15.56	33.8997	74.5542
2015	Arizona	4	coyote	1	44.244	15.56	33.8997	74.5542
2015	California	4	american black bear	2	44.244	15.56	33.8997	74.5542
2015	California	4	coyote	6	44.244	15.56	33.8997	74.5542
2015	Colorado	4	american black bear	3	44.244	15.56	33.8997	74.5542
2015	Colorado	4	cougar	1	44.244	15.56	33.8997	74.5542
2015	Colorado	4	coyote	1	44.244	15.56	33.8997	74.5542
2015	Connecticut	4	american black bear	1	44.244	15.56	33.8997	74.5542
2015	Florida	4	american black bear	1	44.244	15.56	33.8997	74.5542
2015	Idaho	4	american black bear	3	44.244	15.56	33.8997	74.5542
2015	Massachussets	4	american black bear	1	44.244	15.56	33.8997	74.5542
2015	Massachussets	4	coyote	1	44.244	15.56	33.8997	74.5542
2015	Mexico	3	cougar	1	44.244	15.56	33.8997	74.5542
2015	Michigan	4	american black bear	1	44.244	15.56	33.8997	74.5542
2015	Montana	4	american black bear	1	44.244	15.56	33.8997	74.5542
2015	New Jersey	4	american black bear	1	44.244	15.56	33.8997	74.5542
2015	New Jersey	4	coyote	2	44.244	15.56	33.8997	74.5542
2015	New Mexico	4	american black bear	4	44.244	15.56	33.8997	74.5542
2015	New York	4	american black bear	1	44.244	15.56	33.8997	74.5542
2015	North Carolina	4	american black bear	1	44.244	15.56	33.8997	74.5542
2015	Tennessee	4	american black bear	1	44.244	15.56	33.8997	74.5542
2015	Texas	4	coyote	1	44.244	15.56	33.8997	74.5542
2015	Virginia	4	american black bear	1	44.244	15.56	33.8997	74.5542
2015	Virginia	4	coyote	1	44.244	15.56	33.8997	74.5542
2015	Washington	4	american black bear	2	44.244	15.56	33.8997	74.5542
2015	West Virginia	4	american black bear	1	44.244	15.56	33.8997	74.5542
2016	Arizona	4	american black bear	1	44.3037	15.1499	33.8997	85.5444
2016	California	4	american black bear	1	44.3037	15.1499	33.8997	85.5444
2016	California	4	coyote	3	44.3037	15.1499	33.8997	85.5444
2016	Colorado	4	cougar	2	44.3037	15.1499	33.8997	85.5444
2016	Georgia	4	coyote	2	44.3037	15.1499	33.8997	85.5444
2016	Idaho	4	cougar	1	44.3037	15.1499	33.8997	85.5444
2016	New Jersey	4	american black bear	2	44.3037	15.1499	33.8997	85.5444
2016	New Jersey	4	coyote	1	44.3037	15.1499	33.8997	85.5444
2016	New Mexico	4	american black bear	1	44.3037	15.1499	33.8997	85.5444
2016	New York	4	coyote	1	44.3037	15.1499	33.8997	85.5444
2016	North Carolina	4	american black bear	1	44.3037	15.1499	33.8997	85.5444
2016	Oregon	4	american black bear	1	44.3037	15.1499	33.8997	85.5444
2016	Rhode Island	4	coyote	1	44.3037	15.1499	33.8997	85.5444
2016	Virginia	4	american black bear	1	44.3037	15.1499	33.8997	85.5444
2017	Alaska	4	american black bear	1	44.3634	14.8233	33.8669	87.2749
2018	California	4	coyote	1	44.3634	15.2225	33.8669	88.4989
1991	Alberta	4	american black bear	1	6.86327	14.741	38.8403	0.570386
1991	British Columbia	4	american black bear	1	6.86327	14.741	38.8403	0.570386
1991	British Columbia	4	cougar	1	6.86327	14.741	38.8403	0.570386
1991	Ontario	4	american black bear	2	6.86327	14.741	38.8403	0.570386
1992	British Columbia	4	american black bear	1	6.85566	15.0282	38.835	0.915981
1992	British Columbia	4	cougar	1	6.85566	15.0282	38.835	0.915981
1992	Ontario	4	american black bear	1	6.85566	15.0282	38.835	0.915981
1993	British Columbia	4	american black bear	1	6.84807	14.7134	38.8298	1.18456
1993	British Columbia	4	cougar	1	6.84807	14.7134	38.8298	1.18456
1994	British Columbia	4	american black bear	3	6.84049	15.0603	38.8245	2.37869
1994	British Columbia	4	cougar	2	6.84049	15.0603	38.8245	2.37869
1994	Ontario	4	wolf	2	6.84049	15.0603	38.8245	2.37869
1995	British Columbia	4	american black bear	1	6.8329	15.2906	38.8192	4.16353
1995	British Columbia	4	cougar	1	6.8329	15.2906	38.8192	4.16353
1996	British Columbia	4	american black bear	1	6.82521	15.5926	38.814	6.76024
1996	British Columbia	4	cougar	4	6.82521	15.5926	38.814	6.76024
1996	Ontario	4	wolf	1	6.82521	15.5926	38.814	6.76024
1997	British Columbia	4	american black bear	2	6.82777	15.944	38.8087	15.0724
1997	Ontario	4	american black bear	1	6.82777	15.944	38.8087	15.0724
1998	New Brunswick	4	american black bear	1	6.83045	16.0765	38.8035	24.8974
1998	Ontario	4	wolf	1	6.83045	16.0765	38.8035	24.8974
1999	Alberta	4	american black bear	1	6.83313	16.2585	38.7982	36.1864
1999	British Columbia	4	american black bear	3	6.83313	16.2585	38.7982	36.1864
1999	British Columbia	4	cougar	2	6.83313	16.2585	38.7982	36.1864
1999	Nunavut	4	polar bear	1	6.83313	16.2585	38.7982	36.1864
1999	Yukon	4	american black bear	1	6.83313	16.2585	38.7982	36.1864
2000	British Columbia	4	american black bear	1	6.8358	16.7576	38.793	51.3
2000	British Columbia	4	wolf	1	6.8358	16.7576	38.793	51.3
2000	Quebec	4	american black bear	1	6.8358	16.7576	38.793	51.3
2001	Alberta	4	cougar	1	6.83816	16.3316	38.7876	60.2
2001	British Columbia	4	american black bear	3	6.83816	16.3316	38.7876	60.2
2001	British Columbia	4	cougar	1	6.83816	16.3316	38.7876	60.2
2001	British Columbia	4	coyote	1	6.83816	16.3316	38.7876	60.2
2001	Nunavut	4	polar bear	1	6.83816	16.3316	38.7876	60.2
2001	NW Territories	4	american black bear	1	6.83816	16.3316	38.7876	60.2
2002	British Columbia	4	american black bear	3	6.92548	16.7203	38.7823	61.5933
2002	British Columbia	4	cougar	2	6.92548	16.7203	38.7823	61.5933
2002	Quebec	4	american black bear	1	6.92548	16.7203	38.7823	61.5933
2003	British Columbia	4	american black bear	7	6.90931	17.2083	38.7769	64.2
2003	Nunavut	4	polar bear	1	6.90931	17.2083	38.7769	64.2
2003	Ontario	4	american black bear	1	6.90931	17.2083	38.7769	64.2
2003	Quebec	4	american black bear	1	6.90931	17.2083	38.7769	64.2
2004	Alberta	4	cougar	1	6.89313	16.7943	38.7716	65.956
2004	British Columbia	4	american black bear	3	6.89313	16.7943	38.7716	65.956
2004	Ontario	4	american black bear	1	6.89313	16.7943	38.7716	65.956
2004	Saskatchewan	4	wolf	1	6.89313	16.7943	38.7716	65.956
2005	Alberta	4	cougar	1	6.87696	17.0275	38.7662	71.66
2005	Alberta	4	coyote	2	6.87696	17.0275	38.7662	71.66
2005	British Columbia	4	american black bear	3	6.87696	17.0275	38.7662	71.66
2005	British Columbia	4	cougar	3	6.87696	17.0275	38.7662	71.66
2005	Manitoba	4	american black bear	2	6.87696	17.0275	38.7662	71.66
2005	NW Territories	4	american black bear	1	6.87696	17.0275	38.7662	71.66
2005	Ontario	4	american black bear	1	6.87696	17.0275	38.7662	71.66
2005	Saskatchewan	4	american black bear	1	6.87696	17.0275	38.7662	71.66
2005	Saskatchewan	4	wolf	1	6.87696	17.0275	38.7662	71.66
2006	Alberta	4	american black bear	1	6.75739	16.5953	38.7609	72.4
2006	British Columbia	4	american black bear	7	6.75739	16.5953	38.7609	72.4
2006	British Columbia	4	cougar	1	6.75739	16.5953	38.7609	72.4
2006	Ontario	4	american black bear	1	6.75739	16.5953	38.7609	72.4
2007	Alberta	4	american black bear	1	6.69315	17.3806	38.7555	73.2
2007	British Columbia	4	american black bear	5	6.69315	17.3806	38.7555	73.2
2007	British Columbia	4	cougar	1	6.69315	17.3806	38.7555	73.2
2007	British Columbia	4	wolf	1	6.69315	17.3806	38.7555	73.2
2008	Alberta	4	american black bear	2	6.6289	16.5569	38.7502	76.7
2008	British Columbia	4	american black bear	8	6.6289	16.5569	38.7502	76.7
2008	Quebec	4	american black bear	2	6.6289	16.5569	38.7502	76.7
2009	Alberta	4	american black bear	1	6.56465	15.5021	38.7448	80.3
2009	British Columbia	4	american black bear	2	6.56465	15.5021	38.7448	80.3
2009	British Columbia	4	cougar	4	6.56465	15.5021	38.7448	80.3
2009	Nova Scotia	4	coyote	1	6.56465	15.5021	38.7448	80.3
2009	Quebec	4	american black bear	1	6.56465	15.5021	38.7448	80.3
2010	British Columbia	4	american black bear	3	6.50041	15.7921	38.7395	80.3
2010	British Columbia	4	coyote	1	6.50041	15.7921	38.7395	80.3
2010	Ontario	4	american black bear	1	6.50041	15.7921	38.7395	80.3
2011	Alberta	4	cougar	1	6.43568	15.9959	38.7349	83
2011	British Columbia	4	american black bear	4	6.43568	15.9959	38.7349	83
2011	British Columbia	4	cougar	3	6.43568	15.9959	38.7349	83
2011	Newfoundland and Labrador	4	american black bear	1	6.43568	15.9959	38.7349	83
2011	Nunavut	4	polar bear	1	6.43568	15.9959	38.7349	83
2011	Ontario	4	american black bear	2	6.43568	15.9959	38.7349	83
2012	British Columbia	4	american black bear	4	6.44364	15.7345	38.7303	83
2012	British Columbia	4	cougar	4	6.44364	15.7345	38.7303	83
2012	Ontario	4	american black bear	2	6.44364	15.7345	38.7303	83
2012	Ontario	4	coyote	1	6.44364	15.7345	38.7303	83
2012	Yukon	4	american black bear	1	6.44364	15.7345	38.7303	83
2013	British Columbia	4	american black bear	4	6.45156	15.8385	38.7257	85.8
2013	British Columbia	4	cougar	1	6.45156	15.8385	38.7257	85.8
2013	British Columbia	4	coyote	2	6.45156	15.8385	38.7257	85.8
2013	Manitoba	4	polar bear	2	6.45156	15.8385	38.7257	85.8
2013	Manitoba	4	wolf	1	6.45156	15.8385	38.7257	85.8
2013	New Brunswick	4	american black bear	2	6.45156	15.8385	38.7257	85.8
2013	Newfoundland and Labrador	4	polar bear	1	6.45156	15.8385	38.7257	85.8
2013	Ontario	4	american black bear	4	6.45156	15.8385	38.7257	85.8
2013	Quebec	4	american black bear	1	6.45156	15.8385	38.7257	85.8
2014	Alberta	4	american black bear	2	6.45947	15.8499	38.721	87.12
2014	Alberta	4	cougar	2	6.45947	15.8499	38.721	87.12
2014	British Columbia	4	american black bear	4	6.45947	15.8499	38.721	87.12
2014	Nunavut	4	polar bear	1	6.45947	15.8499	38.721	87.12
2014	Ontario	4	american black bear	1	6.45947	15.8499	38.721	87.12
2015	Alberta	4	american black bear	1	6.46751	15.6486	38.7164	90
2015	Alberta	4	cougar	1	6.46751	15.6486	38.7164	90
2015	Alberta	4	coyote	1	6.46751	15.6486	38.7164	90
2015	British Columbia	4	american black bear	5	6.46751	15.6486	38.7164	90
2015	British Columbia	4	cougar	2	6.46751	15.6486	38.7164	90
2015	Ontario	4	american black bear	1	6.46751	15.6486	38.7164	90
2015	Ontario	4	coyote	1	6.46751	15.6486	38.7164	90
2016	British Columbia	4	american black bear	5	6.47476	15.4206	38.712	91.16
2016	Ontario	4	american black bear	1	6.47476	15.4206	38.712	91.16
2016	Saskatchewan	4	american black bear	2	6.47476	15.4206	38.712	91.16
2016	Saskatchewan	4	wolf	1	6.47476	15.4206	38.712	91.16
2016	Yukon	4	coyote	1	6.47476	15.4206	38.712	91.16
2018	Nunavut	4	polar bear	2	6.49137	15.6506	38.7038	94.64
1990	Sri Lanka	2	sloth bear	4	37.2987	0.221635	37.4793	0
1991	Sri Lanka	2	sloth bear	2	37.3465	0.227535	37.1861	0
1992	Sri Lanka	2	sloth bear	7	37.3784	0.295994	36.8928	0
1993	Sri Lanka	2	sloth bear	5	36.9957	0.283964	36.5995	0
1994	Sri Lanka	2	sloth bear	10	37.0435	0.318882	36.3063	0.00276545
1995	Sri Lanka	2	sloth bear	10	37.0914	0.319028	36.013	0.00548444
1996	Sri Lanka	2	sloth bear	9	37.1073	0.455157	35.7197	0.0544645
1997	Sri Lanka	2	sloth bear	7	37.1233	0.451521	35.4265	0.162465
1998	Sri Lanka	2	sloth bear	13	37.1392	0.463786	35.1332	0.296351
1999	Sri Lanka	2	sloth bear	5	37.3944	0.509021	34.8399	0.348414
2000	Sri Lanka	2	sloth bear	18	37.4741	0.582076	34.5466	0.64741
2001	Sri Lanka	2	sloth bear	22	37.49	0.573718	34.4465	0.793822
2002	Sri Lanka	2	sloth bear	18	37.5698	0.597509	34.3464	1.05042
2003	Sri Lanka	2	sloth bear	23	37.793	0.645546	34.2462	1.45858
2004	Sri Lanka	2	sloth bear	16	36.8362	0.663842	34.1461	1.44616
2006	Bhutan	2	asiatic black bear	2	15.1376	0.486763	69.9314	4.51832
2014	Bhutan	2	asiatic black bear	1	13.7891	0.973503	71.1809	30.3
2017	Bhutan	2	asiatic black bear	1	13.449	1.30103	71.2862	46.2
2018	Bhutan	2	asiatic black bear	1	13.4504	1.39184	71.3456	49.5
2018	Botswana	3	leopard	1	45.633	3.24303	27.3345	58
2015	Chile	3	cougar	1	21.2298	4.57612	23.6655	76.6296
2014	Guyana	2	jaguar	1	6.15672	2.69856	93.8433	32
1990	India	2	asiatic black bear	1	61.0163	0.645362	21.5048	0
1990	India	2	sloth bear	1	61.0163	0.645362	21.5048	0
1990	India	2	tiger	63	61.0163	0.645362	21.5048	0
1991	India	2	tiger	48	61.0745	0.681306	21.6277	0
1992	India	2	asiatic black bear	1	60.98	0.688755	21.7506	0.000111308
1992	India	2	tiger	45	60.98	0.688755	21.7506	0.000111308
1993	India	2	sloth bear	2	61.0059	0.702337	21.8734	0.000218176
1993	India	2	tiger	44	61.0059	0.702337	21.8734	0.000218176
1994	India	2	asiatic black bear	1	60.9752	0.725358	21.9963	0.00106956
1994	India	2	sloth bear	1	60.9752	0.725358	21.9963	0.00106956
1994	India	2	tiger	19	60.9752	0.725358	21.9963	0.00106956
1995	India	2	sloth bear	3	60.8589	0.765476	22.1192	0.0262289
1995	India	2	tiger	17	60.8589	0.765476	22.1192	0.0262289
1996	India	2	asiatic black bear	1	60.7391	0.787966	22.242	0.046334
1996	India	2	leopard	2	60.7391	0.787966	22.242	0.046334
1996	India	2	sloth bear	3	60.7391	0.787966	22.242	0.046334
1996	India	2	tiger	9	60.7391	0.787966	22.242	0.046334
1996	India	2	wolf	76	60.7391	0.787966	22.242	0.046334
1997	India	2	asiatic black bear	2	60.871	0.818533	22.3649	0.0707678
1997	India	2	leopard	13	60.871	0.818533	22.3649	0.0707678
1997	India	2	sloth bear	1	60.871	0.818533	22.3649	0.0707678
1997	India	2	tiger	15	60.871	0.818533	22.3649	0.0707678
1998	India	2	leopard	5	60.835	0.820288	22.4878	0.139027
1998	India	2	sloth bear	8	60.835	0.820288	22.4878	0.139027
1998	India	2	tiger	23	60.835	0.820288	22.4878	0.139027
1999	India	2	asiatic black bear	4	60.8844	0.868285	22.6106	0.273224
1999	India	2	leopard	5	60.8844	0.868285	22.6106	0.273224
1999	India	2	sloth bear	6	60.8844	0.868285	22.6106	0.273224
1999	India	2	tiger	35	60.8844	0.868285	22.6106	0.273224
2000	India	2	leopard	2	60.869	0.887641	22.7335	0.527532
2000	India	2	sloth bear	19	60.869	0.887641	22.7335	0.527532
2000	India	2	tiger	43	60.869	0.887641	22.7335	0.527532
2001	India	2	asiatic black bear	3	60.7048	0.887014	22.7976	0.660146
2001	India	2	sloth bear	18	60.7048	0.887014	22.7976	0.660146
2001	India	2	tiger	23	60.7048	0.887014	22.7976	0.660146
2002	India	2	asiatic black bear	6	60.7294	0.90134	22.8616	1.53788
2002	India	2	leopard	1	60.7294	0.90134	22.8616	1.53788
2002	India	2	sloth bear	36	60.7294	0.90134	22.8616	1.53788
2002	India	2	tiger	29	60.7294	0.90134	22.8616	1.53788
2003	India	2	asiatic black bear	12	60.6248	0.910255	22.9257	1.68649
2003	India	2	sloth bear	63	60.6248	0.910255	22.9257	1.68649
2003	India	2	tiger	24	60.6248	0.910255	22.9257	1.68649
2004	India	2	asiatic black bear	20	60.6672	0.96109	22.9898	1.97614
2004	India	2	leopard	11	60.6672	0.96109	22.9898	1.97614
2004	India	2	sloth bear	36	60.6672	0.96109	22.9898	1.97614
2004	India	2	tiger	24	60.6672	0.96109	22.9898	1.97614
2005	India	2	asiatic black bear	37	60.5834	0.990293	23.0539	2.38808
2005	India	2	leopard	4	60.5834	0.990293	23.0539	2.38808
2005	India	2	sloth bear	53	60.5834	0.990293	23.0539	2.38808
2005	India	2	tiger	31	60.5834	0.990293	23.0539	2.38808
2006	India	2	asiatic black bear	60	60.5094	1.04266	23.1179	2.8055
2006	India	2	leopard	8	60.5094	1.04266	23.1179	2.8055
2006	India	2	sloth bear	47	60.5094	1.04266	23.1179	2.8055
2006	India	2	tiger	34	60.5094	1.04266	23.1179	2.8055
2007	India	2	asiatic black bear	67	60.4132	1.12976	23.182	3.95
2007	India	2	leopard	18	60.4132	1.12976	23.182	3.95
2007	India	2	sloth bear	50	60.4132	1.12976	23.182	3.95
2007	India	2	tiger	37	60.4132	1.12976	23.182	3.95
2008	India	2	asiatic black bear	82	60.4593	1.18632	23.2461	4.38
2008	India	2	sloth bear	76	60.4593	1.18632	23.2461	4.38
2008	India	2	tiger	41	60.4593	1.18632	23.2461	4.38
2009	India	2	asiatic black bear	97	60.5639	1.28508	23.3101	5.12
2009	India	2	sloth bear	94	60.5639	1.28508	23.3101	5.12
2009	India	2	tiger	19	60.5639	1.28508	23.3101	5.12
2010	India	2	sloth bear	57	60.3974	1.3449	23.3742	7.5
2010	India	2	tiger	22	60.3974	1.3449	23.3742	7.5
2011	India	2	sloth bear	77	60.43	1.40507	23.4638	10.07
2011	India	2	tiger	26	60.43	1.40507	23.4638	10.07
2012	India	2	leopard	3	60.4206	1.50851	23.5534	11.1
2012	India	2	sloth bear	65	60.4206	1.50851	23.5534	11.1
2012	India	2	tiger	17	60.4206	1.50851	23.5534	11.1
2013	India	2	leopard	11	60.4395	1.53995	23.643	12.3
2013	India	2	sloth bear	89	60.4395	1.53995	23.643	12.3
2013	India	2	tiger	21	60.4395	1.53995	23.643	12.3
2014	India	2	asiatic black bear	1	60.4472	1.65723	23.7326	13.5
2014	India	2	leopard	5	60.4472	1.65723	23.7326	13.5
2014	India	2	sloth bear	60	60.4472	1.65723	23.7326	13.5
2014	India	2	tiger	13	60.4472	1.65723	23.7326	13.5
2015	India	2	asiatic black bear	9	60.4314	1.64715	23.8222	14.9
2015	India	2	leopard	19	60.4314	1.64715	23.8222	14.9
2015	India	2	sloth bear	39	60.4314	1.64715	23.8222	14.9
2015	India	2	tiger	16	60.4314	1.64715	23.8222	14.9
2016	India	2	leopard	7	60.4314	1.6574	23.9118	16.5
2016	India	2	sloth bear	3	60.4314	1.6574	23.9118	16.5
2017	India	2	asiatic black bear	1	60.4314	1.73336	24.0014	18.2
2017	India	2	leopard	3	60.4314	1.73336	24.0014	18.2
2017	India	2	sloth bear	1	60.4314	1.73336	24.0014	18.2
2018	India	2	asiatic black bear	1	60.4314	1.8127	24.091	20.0813
2018	India	2	wolf	2	60.4314	1.8127	24.091	20.0813
2008	Iran	3	leopard	1	28.6629	7.25243	6.39672	12.02
2011	Iran	3	leopard	1	28.4834	7.39667	6.56449	19
2012	Iran	3	asiatic black bear	1	28.3933	7.40165	6.56449	22.73
2012	Iran	3	leopard	1	28.3933	7.40165	6.56449	22.73
2013	Iran	3	asiatic black bear	2	28.2141	7.63186	6.56449	29.95
2013	Iran	3	leopard	1	28.2141	7.63186	6.56449	29.95
2014	Iran	3	leopard	1	28.2141	7.81442	6.56449	39.35
2015	Iran	3	leopard	1	28.2141	7.63362	6.56449	45.335
2015	Iran	3	wolf	2	28.2141	7.63362	6.56449	45.335
2016	Iran	3	asiatic black bear	1	28.2141	7.63172	6.57069	53.2268
2016	Iran	3	leopard	3	28.2141	7.63172	6.57069	53.2268
2016	Iran	3	wolf	1	28.2141	7.63172	6.57069	53.2268
2017	Iran	3	asiatic black bear	4	28.2141	7.76484	6.57592	64.044
2017	Iran	3	leopard	7	28.2141	7.76484	6.57592	64.044
2017	Iran	3	wolf	3	28.2141	7.76484	6.57592	64.044
2018	Iran	3	asiatic black bear	2	28.2141	7.79252	6.58601	70.2006
2018	Iran	3	leopard	11	28.2141	7.79252	6.58601	70.2006
2017	Israel	4	wolf	10	28.7893	7.52987	6.4695	81.5812
1993	Japan	4	asiatic black bear	2	15.288	8.87302	68.3703	0.401278
1995	Japan	4	asiatic black bear	2	14.9287	9.33284	68.3297	1.59436
1998	Japan	4	asiatic black bear	2	14.5679	8.94233	68.2875	13.414
2001	Japan	4	asiatic black bear	5	13.1495	9.20479	68.2716	38.5321
2002	Japan	4	asiatic black bear	1	13.0672	9.46761	68.2963	46.5942
2003	Japan	4	asiatic black bear	1	12.9931	9.51275	68.321	48.4353
2004	Japan	4	asiatic black bear	18	12.9328	9.46963	68.3457	62.3939
2005	Japan	4	asiatic black bear	2	12.8724	9.49199	68.3704	66.9211
2006	Japan	4	asiatic black bear	3	12.8148	9.30374	68.3951	68.6853
2008	Japan	4	asiatic black bear	1	12.6968	9.04414	68.4444	75.4
2009	Japan	4	asiatic black bear	1	12.6447	8.59825	68.4691	78
2010	Japan	4	asiatic black bear	6	12.6008	9.03006	68.4938	78.21
2013	Japan	4	asiatic black bear	1	12.4499	9.90843	68.4576	88.2194
2014	Japan	4	asiatic black bear	2	12.3951	9.56284	68.4455	89.1068
2016	Japan	4	asiatic black bear	7	12.2661	9.1897	68.4225	93.1827
2017	Japan	4	asiatic black bear	1	12.192	9.0983	68.4088	91.7265
2018	Japan	4	asiatic black bear	1	12.1262	8.80168	68.4088	91.28
1990	Kenya	1	lion	1	47.0359	0.258803	6.7796	0
1995	Kenya	1	lion	1	47.823	0.229398	6.86978	0.000727482
1996	Kenya	1	leopard	1	46.4754	0.243796	6.88781	0.00883911
1997	Kenya	1	lion	2	46.7266	0.22573	6.90585	0.0344061
1998	Kenya	1	lion	2	46.4877	0.23669	6.92389	0.0502614
1999	Kenya	1	leopard	1	47.2221	0.240846	6.94192	0.114256
1999	Kenya	1	lion	2	47.2221	0.240846	6.94192	0.114256
2000	Kenya	1	lion	4	46.8619	0.260288	6.95996	0.31806
2001	Kenya	1	leopard	1	47.1571	0.231669	6.89937	0.619782
2002	Kenya	1	leopard	1	47.1202	0.21984	6.83877	1.20777
2002	Kenya	1	lion	3	47.1202	0.21984	6.83877	1.20777
2003	Kenya	1	lion	2	47.2186	0.1883	6.77818	2.9419
2004	Kenya	1	lion	2	47.4259	0.208782	6.71759	3.02353
2005	Kenya	1	leopard	1	47.4435	0.227168	6.657	3.1019
2005	Kenya	1	lion	3	47.4435	0.227168	6.657	3.1019
2006	Kenya	1	lion	1	47.5349	0.247018	6.59641	3.6
2007	Kenya	1	lion	1	47.563	0.242082	6.53582	4.4
2008	Kenya	1	leopard	1	47.5893	0.249045	6.47523	5.2
2008	Kenya	1	lion	2	47.5893	0.249045	6.47523	5.2
2010	Kenya	1	leopard	1	48.0022	0.300733	6.35404	7.2
2010	Kenya	1	lion	1	48.0022	0.300733	6.35404	7.2
2011	Kenya	1	lion	3	48.5469	0.301772	6.32104	8.8
2012	Kenya	1	leopard	1	48.7226	0.273997	6.28803	10.5
2012	Kenya	1	lion	4	48.7226	0.273997	6.28803	10.5
2013	Kenya	1	lion	3	48.5469	0.309754	6.25502	13
2014	Kenya	1	leopard	2	48.5469	0.324411	6.22201	16.5
2015	Kenya	1	leopard	8	48.5469	0.359453	6.189	16.5879
2015	Kenya	1	lion	9	48.5469	0.359453	6.189	16.5879
2016	Kenya	1	leopard	4	48.5469	0.38959	6.24094	16.6
2016	Kenya	1	lion	2	48.5469	0.38959	6.24094	16.6
2017	Kenya	1	leopard	2	48.5469	0.377928	6.29288	17.8271
2017	Kenya	1	lion	3	48.5469	0.377928	6.29288	17.8271
1998	Latvia	3	wolf	1	28.1208	3.37342	51.8908	3.31527
2000	Latvia	3	wolf	1	25.5322	2.92708	52.1095	6.31906
1998	Nepal	1	asiatic black bear	2	29.5483	0.100616	40.2728	0.0643936
1999	Nepal	1	sloth bear	8	29.6266	0.13271	40.3488	0.146669
1999	Nepal	1	tiger	2	29.6266	0.13271	40.3488	0.146669
2000	Nepal	1	leopard	2	29.6414	0.134497	41.6516	0.204652
2000	Nepal	1	sloth bear	5	29.6414	0.134497	41.6516	0.204652
2000	Nepal	1	tiger	6	29.6414	0.134497	41.6516	0.204652
2001	Nepal	1	asiatic black bear	1	29.7105	0.142111	40.4526	0.240015
2001	Nepal	1	leopard	1	29.7105	0.142111	40.4526	0.240015
2001	Nepal	1	sloth bear	11	29.7105	0.142111	40.4526	0.240015
2001	Nepal	1	tiger	9	29.7105	0.142111	40.4526	0.240015
2002	Nepal	1	leopard	8	29.5849	0.112838	40.5791	0.312956
2002	Nepal	1	sloth bear	29	29.5849	0.112838	40.5791	0.312956
2002	Nepal	1	tiger	7	29.5849	0.112838	40.5791	0.312956
2003	Nepal	1	asiatic black bear	1	29.4873	0.12041	40.7056	0.382811
2003	Nepal	1	leopard	6	29.4873	0.12041	40.7056	0.382811
2003	Nepal	1	sloth bear	6	29.4873	0.12041	40.7056	0.382811
2003	Nepal	1	tiger	5	29.4873	0.12041	40.7056	0.382811
2004	Nepal	1	sloth bear	8	29.4245	0.110546	40.832	0.449844
2004	Nepal	1	tiger	17	29.4245	0.110546	40.832	0.449844
2005	Nepal	1	asiatic black bear	2	29.3129	0.12391	40.9585	0.826551
2005	Nepal	1	leopard	6	29.3129	0.12391	40.9585	0.826551
2005	Nepal	1	sloth bear	6	29.3129	0.12391	40.9585	0.826551
2005	Nepal	1	tiger	13	29.3129	0.12391	40.9585	0.826551
2006	Nepal	1	asiatic black bear	1	29.1943	0.100511	41.0849	1.14139
2006	Nepal	1	leopard	1	29.1943	0.100511	41.0849	1.14139
2006	Nepal	1	sloth bear	17	29.1943	0.100511	41.0849	1.14139
2006	Nepal	1	tiger	1	29.1943	0.100511	41.0849	1.14139
2007	Nepal	1	asiatic black bear	1	29.0617	0.101961	41.2114	1.41
2007	Nepal	1	leopard	3	29.0617	0.101961	41.2114	1.41
2007	Nepal	1	sloth bear	2	29.0617	0.101961	41.2114	1.41
2007	Nepal	1	tiger	2	29.0617	0.101961	41.2114	1.41
2008	Nepal	1	asiatic black bear	2	28.9641	0.112125	41.3378	1.73
2008	Nepal	1	leopard	6	28.9641	0.112125	41.3378	1.73
2008	Nepal	1	sloth bear	3	28.9641	0.112125	41.3378	1.73
2008	Nepal	1	tiger	4	28.9641	0.112125	41.3378	1.73
2009	Nepal	1	asiatic black bear	1	28.8804	0.144326	41.4643	1.97
2009	Nepal	1	leopard	1	28.8804	0.144326	41.4643	1.97
2009	Nepal	1	sloth bear	8	28.8804	0.144326	41.4643	1.97
2009	Nepal	1	tiger	8	28.8804	0.144326	41.4643	1.97
2010	Nepal	1	asiatic black bear	1	28.7827	0.171768	41.5907	7.93
2010	Nepal	1	leopard	2	28.7827	0.171768	41.5907	7.93
2010	Nepal	1	sloth bear	11	28.7827	0.171768	41.5907	7.93
2010	Nepal	1	tiger	4	28.7827	0.171768	41.5907	7.93
2011	Nepal	1	asiatic black bear	5	28.7869	0.192299	41.5907	9
2011	Nepal	1	sloth bear	7	28.7869	0.192299	41.5907	9
2011	Nepal	1	tiger	6	28.7869	0.192299	41.5907	9
2012	Nepal	1	asiatic black bear	1	28.7478	0.222311	41.5907	11.1493
2012	Nepal	1	sloth bear	6	28.7478	0.222311	41.5907	11.1493
2012	Nepal	1	tiger	10	28.7478	0.222311	41.5907	11.1493
2013	Nepal	1	sloth bear	7	28.7478	0.226253	41.5907	13.3
2013	Nepal	1	tiger	7	28.7478	0.226253	41.5907	13.3
2014	Nepal	1	sloth bear	6	28.7478	0.264997	41.5907	15.44
2014	Nepal	1	tiger	8	28.7478	0.264997	41.5907	15.44
2015	Nepal	1	sloth bear	7	28.7478	0.266148	41.5907	17.5816
2015	Nepal	1	tiger	2	28.7478	0.266148	41.5907	17.5816
2016	Nepal	1	tiger	8	28.7478	0.38183	41.5907	20.7
2017	Nepal	1	asiatic black bear	3	28.7478	0.451639	41.5907	24.3
1994	Norway	4	polar bear	1	2.82003	7.93476	33.1953	4.15245
1995	Norway	4	polar bear	2	3.08561	7.88909	33.1901	6.42322
2010	Norway	4	polar bear	1	2.75405	8.4696	33.134	93.39
2011	Norway	4	polar bear	1	2.73516	7.99501	33.1554	93.49
2015	Norway	4	polar bear	1	2.70004	7.61091	33.2456	96.8103
2018	Norway	4	polar bear	1	2.70139	7.07654	33.3173	96.4917
2014	Pakistan	2	asiatic black bear	1	47.0268	0.789739	5.14325	10
2015	Pakistan	2	asiatic black bear	6	46.9619	0.823008	5.10144	11
2016	Pakistan	2	asiatic black bear	1	47.7299	0.889401	5.01795	12.3854
2017	Pakistan	2	asiatic black bear	1	48.001	0.956345	4.99419	13.78
2018	Poland	4	wolf	4	47.3985	8.21362	30.8946	77.5417
1992	Russia	3	asiatic black bear	2	13.5224	13.672	49.3603	0.000672532
1992	Russia	3	tiger	1	13.5224	13.672	49.3603	0.000672532
1993	Russia	3	tiger	4	13.3524	12.6651	49.3736	0.0134472
1994	Russia	3	tiger	2	13.2902	11.3542	49.3902	0.0538175
1995	Russia	3	tiger	1	13.2125	11.0226	49.4011	0.148151
1996	Russia	3	asiatic black bear	1	13.1952	10.8071	49.4043	0.269753
1996	Russia	3	tiger	9	13.1952	10.8071	49.4043	0.269753
1997	Russia	3	tiger	3	13.3093	10.07	49.4041	0.472964
1998	Russia	3	asiatic black bear	1	13.2643	10.0763	49.3981	0.812744
1999	Russia	3	asiatic black bear	2	13.2282	10.3503	49.3783	1.01898
1999	Russia	3	tiger	3	13.2282	10.3503	49.3783	1.01898
2000	Russia	3	asiatic black bear	1	13.2567	10.6677	49.4018	1.97723
2000	Russia	3	tiger	2	13.2567	10.6677	49.4018	1.97723
2002	Russia	3	asiatic black bear	2	13.2258	10.7727	49.4747	4.12827
2002	Russia	3	tiger	1	13.2258	10.7727	49.4747	4.12827
2003	Russia	3	asiatic black bear	2	13.2029	11.1304	49.5104	8.29886
2003	Russia	3	tiger	1	13.2029	11.1304	49.5104	8.29886
2004	Russia	3	tiger	2	13.1846	11.1127	49.5454	12.8594
2005	Russia	3	asiatic black bear	2	13.1662	11.2318	49.5808	15.2267
2006	Russia	3	tiger	1	13.1574	11.5684	49.6277	18.0233
2007	Russia	3	asiatic black bear	1	13.1558	11.6113	49.6635	24.66
2007	Russia	3	tiger	1	13.1558	11.6113	49.6635	24.66
2008	Russia	3	asiatic black bear	2	13.1584	11.5956	49.7019	32
2008	Russia	3	tiger	2	13.1584	11.5956	49.7019	32
2010	Russia	3	tiger	2	13.1584	11.3254	49.7736	49
2011	Russia	3	polar bear	2	13.1584	11.885	49.7711	58
2012	Russia	3	asiatic black bear	1	13.1584	11.7021	49.7686	66
2012	Russia	3	polar bear	1	13.1584	11.7021	49.7686	66
2013	Russia	3	asiatic black bear	2	13.1584	11.377	49.7661	67.97
2014	Russia	3	asiatic black bear	1	13.1584	11.2082	49.7636	70.52
2015	Russia	3	asiatic black bear	7	13.1584	11.052	49.7611	70.0992
2015	Russia	3	tiger	1	13.1584	11.052	49.7611	70.0992
2016	Russia	3	asiatic black bear	1	13.1584	10.8874	49.7727	73.0914
2016	Russia	3	polar bear	1	13.1584	10.8874	49.7727	73.0914
2016	Russia	3	tiger	1	13.1584	10.8874	49.7727	73.0914
2017	Russia	3	tiger	1	13.1584	11.0352	49.7843	76.0081
2018	Russia	3	asiatic black bear	2	13.1584	11.4966	49.7843	80.8647
2018	Russia	3	tiger	1	13.1584	11.4966	49.7843	80.8647
1991	Tanzania	1	lion	7	35.6311	0.0717668	64.3689	0
1992	Tanzania	1	lion	3	36.051	0.068988	63.949	0
1993	Tanzania	1	lion	2	36.471	0.0688488	63.529	0
1994	Tanzania	1	lion	3	36.8909	0.0663364	63.1091	0
1995	Tanzania	1	lion	5	37.3109	0.0920769	62.6891	0
1996	Tanzania	1	lion	3	37.7309	0.100839	62.2691	0.00162215
1997	Tanzania	1	lion	10	38.0481	0.0926494	61.8492	0.00790028
1998	Tanzania	1	lion	14	38.1576	0.0842621	61.4292	0.00924413
1999	Tanzania	1	lion	29	38.2705	0.0771061	61.0093	0.0751309
2000	Tanzania	1	lion	6	38.3834	0.0880619	60.5893	0.117194
2001	Tanzania	1	lion	8	38.4963	0.0910258	60.1693	0.1713
2002	Tanzania	1	lion	29	38.6092	0.101034	59.7494	0.222484
2003	Tanzania	1	lion	47	38.6882	0.103474	59.3294	0.676963
2004	Tanzania	1	lion	51	39.6929	0.135902	58.9095	0.877575
2005	Tanzania	1	lion	5	39.9187	0.147203	58.4895	1.1
2006	Tanzania	1	lion	3	40.4959	0.152976	58.0696	1.3
1993	Turkey	3	wolf	1	51.86	2.74615	25.8474	0.00845773
2000	Turkey	3	wolf	1	52.5954	3.42187	26.1793	3.76169
2004	Turkey	3	wolf	1	53.5452	3.35169	26.6651	14.58
2006	Turkey	3	wolf	1	52.6136	3.79715	26.908	18.24
2008	Turkey	3	wolf	1	50.8322	4.07833	27.1509	34.37
2010	Turkey	3	wolf	1	50.6893	4.10787	27.3938	39.82
2011	Turkey	3	wolf	2	49.6953	4.32606	27.536	43.0657
2012	Turkey	3	wolf	1	49.9032	4.40556	27.6782	45.13
2013	Turkey	3	wolf	2	49.924	4.19056	27.8204	46.25
2014	Turkey	3	wolf	5	50.0942	4.41076	27.9626	51.04
2016	Turkey	3	wolf	1	49.8006	4.69247	28.1048	58.3477
2018	Turkey	3	wolf	1	49.1171	5.00036	28.4661	71.0428
1995	Venezuela	3	jaguar	2	24.5111	5.19992	57.3533	0.122215
2001	Venezuela	3	jaguar	2	24.5315	5.50992	55.537	4.636
2010	Venezuela	3	jaguar	2	24.375	5.77005	53.8575	37.37
2012	Venezuela	3	jaguar	1	24.375	6.1691	53.4847	49.0501
2013	Venezuela	3	jaguar	1	24.375	6.05855	53.2983	54.9
2014	Venezuela	3	jaguar	1	24.375	5.96612	53.112	57
2015	Venezuela	3	jaguar	2	24.375	5.42288	52.9256	58
1999	Zimbabwe	1	lion	1	38.3611	1.3381	47.5948	0.161676
2010	Zimbabwe	1	lion	1	41.8767	0.756041	46.2848	6.4
2015	Zimbabwe	1	lion	2	41.8767	0.89977	45.6894	22.7428
2017	Zimbabwe	1	lion	2	41.8767	0.726297	45.4512	24.4

## Sheet: Data for Figure 3
Country income class (GNI World Bank 2010)	children playing	hunting/poaching	recreational activities	work/subsistence	total
high	27	146	462	110	745
upper middle	28	91	142	244	505
lower middle	193	74	7	2042	2316
lower middle	3	0	2	188	193
total	251	311	613	2584	3759

## Sheet: Data for Figure 4
Macroarea	female with offspring	sudden encounter	predatory/unprovoked	animal wounded/trapped	dog presence	animal provoked	food related attack	total
Africa (Kenya, Tanzania, Botswana, Zimbabwe)	0	0	229	0	0	0	0	229
Canada	19	1	65	2	19	1	6	113
Europe	67	54	5	16	32	10	32	216
India, Nepal, Bhutan, Sri Lanka, Pakistan	128	640	1218	83	4	33	155	2261
Iran, Turkey, Israel	7	77	60	0	3	6	53	206
Japan	4	6	3	0	0	0	1	14
Russian Federation	15	34	19	41	9	6	17	141
South America	0	1	13	0	1	5	2	22
U.S., Mexico	71	4	84	16	70		33	278
total	311	817	1696	158	138	61	299	3480

## Sheet: Data for Figure S1
Family	Defensive reaction by a female with offspring	Involuntary close encounter	Predatory/unprovoked attack	Wounded/trapped animal	Dog presence	Animal intentionally approached/disturbed	Food-related attack	total
Canidae	1	5	399	3	13	6	25	452
Felidae	2	40	1227	26	4	8	8	1315
Ursidae	308	772	70	129	121	47	266	1713
total	311	817	1696	158	138	61	299	3480

## Sheet: Data for Figure S2
Family	Injury	Death	total
Canidae	285	270	555
Felidae	579	1091	1670
Ursidae	2595	269	2864
total	3459	1630	5089

## Sheet: Data for Figure S3
Species	Defensive reaction by a female with offspring	Involuntary close encounter	Predatory/unprovoked attack	Wounded/trapped animal	Dog presence	Animal intentionally approached/disturbed	Food-related attack	total
american black bear	30	2	48	10	67	0	29	186
asiatic black bear	16	256	4	6	1	14	143	440
brown bear	140	111	15	30	49	13	70	428
cougar	1	1	62	0	0	0	3	67
coyote	1	0	22	3	13	0	3	42
jaguar	0	1	8	0	1	5	2	17
leopard	0	28	50	0	0	1	1	80
lion	0	0	228	0	0	0	0	228
polar bear	0	0	3	0	0	1	0	4
sloth bear	122	403	0	83	4	19	24	655
tiger	1	10	879	26	3	2	2	923
wolf	0	5	377	0	0	6	22	410
total	311	817	1696	158	138	61	299	3480

## Sheet: Data for Figure S4
Species	Injury	Death	total
american black bear	340	55	395
asiatic black bear	544	47	591
brown bear	568	95	663
cougar	137	19	156
coyote	144	2	146
jaguar	17	7	24
leopard	118	44	162
lion	117	165	282
polar bear	13	13	26
sloth bear	1130	59	1189
tiger	190	856	1046
wolf	141	268	409
total	3459	1630	5089

## Sheet: Data for Figure S5
Species	Young	Adult	total
american black bear	29	169	198
asiatic black bear	31	546	577
brown bear	8	560	568
cougar	75	64	139
coyote	66	15	81
jaguar	3	21	24
leopard	36	72	108
lion	56	176	232
polar bear		26	26
sloth bear	82	976	1058
tiger	3	925	928
wolf	353	56	409
total	742	3606	4348

## Sheet: Data for Figure S6
Country income class (GNI World Bank 2010)	Injury	Death	total
High	1011	130	1141
Upper middle	478	104	582
Middle low	1577	1160	2737
Low	393	236	629
total	3459	1630	5089

[truncated: 5 more sheets: Data for Figure S7, Data for Figure S8, Data for Figure S9, Data for Figure S10, Data for Figure S11]
